# Supplementary material for: Linking Plant Nutritional Status to Plant-Microbe Interactions
Source: PLoS One. 2013 Jul 16;8(7):e68555. doi: 10.1371/journal.pone.0068555 (PMC3713015; doi:10.1371/journal.pone.0068555)
Supplement: Table S2 — Differentially expressed bacterial genes in the presence of nitrogen-deficient maize root exudates in exponential (OD 1.0) and transient growth phase (OD 3.0). (XLSX) [file pone.0068555.s002.xlsx]

## Sheet: up_OD1.0
Gene ID	Gene and Function	M	Fold-change	p-value
RBAM_006170	gmuR - transcriptional repressor involved in the regulation of glucomannan utilization	2.2237	4.6709	0.00166232
RBAM_018700	hypothetical protein	1.54162	2.91121	0.00647292
RBAM_018760	yoaD - putative phosphoglycerate dehydrogenase	1.4477	2.72773	0.0143443
B_amylo_FZB42_4018	predicted ncRNA	1.36546	2.57658	0.0446391
RBAM_017570	hypothetical protein	1.36434	2.57459	0.0260794
RBAM_021880	yqjT - conserved hypothetical protein	1.32704	2.50887	0.000297236
RBAM_034640	hypothetical protein	1.23569	2.35495	0.00379412
RBAM_013810	ykyB - hypothetical protein	1.2341	2.35235	0.0133462
RBAM_027830	ytaB - conserved hypothetical protein involved in survival of ethanol and salt stresses	1.18183	2.26864	0.00105973
RBAM_016100	fliK - flagellar hook-length control protein involved in motility and chemotaxis	1.1715	2.25246	0.00172256
RBAM_019990	ypiP - conserved hypothetical protein	1.15508	2.22696	0.0279588
B_amylo_FZB42_3830	predicted ncRNA	1.13788	2.20057	0.00214449
RBAM_025030	spoIVFA - stage IV sporulation protein FA involved in the control of SigK activation	1.11101	2.15997	0.0146581
RBAM_035600	ywbE - conserved hypothetical protein	1.0912	2.13051	9.39797e-05
RBAM_019350	hypothetical protein	1.06972	2.09902	0.000406746
RBAM_011810	hypothetical protein	1.06455	2.09152	0.00247231
B_amylo_FZB42_3940	predicted ncRNA	1.05555	2.07851	0.0120626
RBAM_007430	putative ABC transporter permease	1.05409	2.07641	0.00690465
RBAM_010490	yhfN - conserved hypothetical protein	1.04512	2.06354	0.00827987
RBAM_018520	site-specific recombinase (phage integrase family)	1.02917	2.04086	3.86884e-05
RBAM_008260	hypothetical protein	1.02522	2.03527	0.015374
B_amylo_FZB42_3984	predicted ncRNA	1.00414	2.00574	0.00947626
RBAM_019580	yosT - conserved hypothetical protein	0.994303	1.99212	0.0178416
RBAM_016540	ylxY - putative deacetylase	0.962046	1.94807	0.0099486
RBAM_008170	yfkC - mechanosensitive channel, involved in resistance to osmotic downshock	0.955073	1.93868	0.0138585
RBAM_012350	yjlB - conserved hypothetical protein	0.952306	1.93496	0.000515559
RBAM_027750	hypothetical protein	0.940378	1.91903	0.00927697
RBAM_009080	senN - transcriptional regulatory protein	0.939671	1.91809	0.0214438
RBAM_021720	ansR - HTH-type transcriptional regulator involved in negative regulation of the ansA-ansB operon	0.939284	1.91758	0.0177251
RBAM_022750	spoIIIAB - stage III sporulation protein involved in the activation of SigG	0.938031	1.91591	0.000313785
RBAM_022720	spoIIIAE - stage III sporulation protein involved in the activation of SigG	0.936259	1.91356	7.53368e-05
RBAM_037680	dinB - nuclease inhibitor involved in response to DNA damage	0.933937	1.91048	0.0382234
RBAM_020440	sspM - small, acid-soluble spore protein involved in protection of spore DNA	0.93284	1.90903	0.000182796
RBAM_004870	ydbO1 - hypothetical protein with 85% similarity with a putative cation efflux transporter from B. subtilis	0.931611	1.9074	0.000339544
RBAM_019010	yozN - hypothetical protein	0.930469	1.9059	0.000551846
RBAM_029460	yunD - conserved hypothetical protein	0.928608	1.90344	0.00180638
RBAM_013150	ykoL - stress response protein	0.906867	1.87497	0.000164517
RBAM_018110	hypothetical protein	0.905429	1.8731	0.0104853
RBAM_012200	pgm1 - encodes for an enzyme involved in glycolysis/gluconeogenesis	0.905015	1.87256	5.67903e-05
B_amylo_FZB42_3992	predicted ncRNA	0.888642	1.85143	0.00079406
RBAM_006570	yjdJ - hypothetical protein	0.877665	1.8374	0.00032796
RBAM_019460	yozD - hypothetical protein	0.873259	1.8318	0.00114185
RBAM_023400	yqfW - conserved hypothetical protein	0.870311	1.82806	0.00324061
RBAM_035610	putative transcriptional regulator (MerR family)	0.866272	1.82295	0.00131467
RBAM_034440	arfM - putative transcriptional regulator involved in regulation of anaerobic genes	0.850207	1.80276	0.0015428
RBAM_010480	yhfM - hypothetical protein	0.849647	1.80206	0.000348514
RBAM_023210	yqgN - conserved hypothetical protein	0.845321	1.79667	0.000663744
B_amylo_FZB42_3855	predicted ncRNA	0.840087	1.79016	0.00133769
RBAM_016690	hypothetical protein	0.8396	1.78955	2.56747e-05
RBAM_002350	hypothetical protein	0.834401	1.78312	0.00771571
RBAM_033310	ywqL - putative endonuclease	0.829505	1.77708	0.00745164
RBAM_028410	yugN - hypothetical protein	0.827451	1.77455	0.00895136
B_amylo_FZB42_3900	predicted ncRNA	0.815345	1.75972	0.00225272
RBAM_024570	hypothetical protein	0.814202	1.75832	0.00224973
RBAM_003860	yczF - hypothetical protein	0.809362	1.75244	0.0101425
RBAM_035880	gmuA - glucomannan-specific phosphotransferase system enzyme involved in glucomannan uptake and phosphorylation	0.808731	1.75167	0.00830676
RBAM_033660	ywoD - conserved hypothetical protein with 80% similarity with a putative efflux transporter from B. subtilis	0.806278	1.74869	0.00149287
RBAM_005220	lrpA - transcriptional regulator involved in repression of glyA transcription and KinB-dependent sporulation	0.80196	1.74347	0.00143469
RBAM_020600	cca - tRNA nucleotidyltransferase involved in tRNA modification	0.801502	1.74291	2.44195e-07
RBAM_021850	yqzH - hypothetical protein	0.8014	1.74279	0.00948099
B_amylo_FZB42_3834	predicted ncRNA	0.800404	1.74159	0.00350844
RBAM_034560	hypothetical protein	0.799481	1.74047	0.0132101
RBAM_008730	yfhS - hypothetical protein	0.797561	1.73816	1.35754e-05
RBAM_008760	ygaB - hypothetical protein	0.789751	1.72878	0.000685404
	Stress related genes
RBAM_027830	ytaB - conserved hypothetical protein involved in survival of ethanol and salt stresses	1.18183	2.26864	0.00105973
RBAM_025030	spoIVFA - stage IV sporulation protein FA involved in the control of SigK activation	1.11101	2.15997	0.0146581
RBAM_008170	yfkC - mechanosensitive channel, involved in resistance to osmotic downshock	0.955073	1.93868	0.0138585
RBAM_022750	spoIIIAB - stage III sporulation protein involved in the activation of SigG	0.938031	1.91591	0.000313785
RBAM_022720	spoIIIAE - stage III sporulation protein involved in the activation of SigG	0.936259	1.91356	7.53368e-05
RBAM_037680	dinB - nuclease inhibitor involved in response to DNA damage	0.933937	1.91048	0.0382234
RBAM_020440	sspM - small, acid-soluble spore protein involved in protection of spore DNA	0.93284	1.90903	0.000182796
RBAM_013150	ykoL - stress response protein	0.906867	1.87497	0.000164517

## Sheet: down_OD1.0
Gene ID	Gene and Function	M	Fold-change	p-value
RBAM_003170	yceE - putative tellurium resistance protein required for survival of ethanol stress and at low temperatures	-1.87056	-3.65674	0.000251086
RBAM_001550	rpsH - ribosomal protein S8 (BS8) involved in translation	-1.86262	-3.63667	2.02343e-05
RBAM_001360	rpsG - ribosomal protein S7 (BS7) involved in translation	-1.72721	-3.31088	4.79985e-06
RBAM_016860	ymcA - conserved hypothetical protein involved in regulation of biofilm formation	-1.60518	-3.04233	0.0347898
RBAM_009370	cspB - major cold-shock protein (RNA chaperone)	-1.59117	-3.01294	0.000689731
RBAM_001520	rplX - ribosomal protein L24 (BL23) (histone-like protein HPB12) involved in translation	-1.58827	-3.00688	0.000199863
RBAM_001650	rpmJ - ribosomal protein L36 (ribosomal protein B) involved in translation	-1.55632	-2.94102	0.00877957
RBAM_001380	tufA - elongation factor Tu involved in translation	-1.52353	-2.87494	5.16962e-06
B_amylo_FZB42_4030	predicted ncRNA	-1.42794	-2.69062	3.86884e-05
RBAM_001460	rplV - ribosomal protein L22 (BL17) in translation	-1.41826	-2.67263	0.00150708
RBAM_001500	rpsQ - ribosomal protein S17 (BS16) in translation	-1.41447	-2.66562	0.00453244
RBAM_000580	spoVG - stage V sporulation protein involved in cell division, control of sporulation initiation	-1.39568	-2.63113	1.99751e-06
RBAM_001510	rplN - ribosomal protein L14 in translation	-1.37718	-2.5976	0.00181492
RBAM_037980	rpsR - ribosomal protein S18 in translation	-1.36566	-2.57693	1.23374e-05
RBAM_001480	rplP - ribosomal protein L16 involved in translation	-1.36061	-2.56793	0.00011061
RBAM_001440	rplB - ribosomal protein L2 (BL2) involved in translation	-1.342	-2.53502	0.000548693
RBAM_015650	rpmB - 50S ribosomal protein L28 involved in translation	-1.3315	-2.51664	1.61268e-06
RBAM_031300	gapA - glyceraldehyde-3-phosphate dehydrogenase involved in glycolysis	-1.31697	-2.49142	2.15307e-06
RBAM_034230	rpmE - 50S ribosomal protein L31 involved in translation	-1.31466	-2.48743	0.000107845
RBAM_001530	rplE - ribosomal protein L5 (BL6) involved in translation	-1.2934	-2.45105	0.000324757
RBAM_002270	rsiW - control of SigW activity	-1.28807	-2.442	0.000135817
B_amylo_FZB42_3843	predicted ncRNA	-1.273	-2.41664	0.000454051
RBAM_011500	spx - transcriptional regulator Spx	-1.27147	-2.41407	2.49624e-06
RBAM_010030	yheA - conserved hypothetical protein	-1.25238	-2.38234	1.24562e-05
RBAM_001410	rplC - ribosomal protein L3 (BL3) involved in translation	-1.23769	-2.35821	0.000386794
RBAM_032510	hag - flagellin protein involved in motility and chemotaxis	-1.22538	-2.33817	4.51921e-06
RBAM_003160	yceD - putative tellurium resistance protein required for survival to ethanol stress	-1.21312	-2.31839	0.000658287
B_amylo_FZB42_4026	predicted ncRNA	-1.20698	-2.30854	0.000140829
RBAM_020310	yqgA - hypothetical protein	-1.20556	-2.30627	0.00416389
RBAM_025920	rpmI - 50S ribosomal protein involved in translation	-1.19859	-2.29515	0.0010808
RBAM_001640	infA - translation initiation factor IF-I	-1.19827	-2.29464	0.0529968
RBAM_001560	rplF - ribosomal protein L6 (BL8) involved in translation	-1.17641	-2.26013	0.00389431
RBAM_017920	hypothetical protein	-1.1733	-2.25527	0.000706583
RBAM_020330	ypsB - hypothetical protein involved in cell division, cell elongation	-1.1488	-2.2173	0.012335
RBAM_006610	ydjI - conserved hypothetical protein	-1.14257	-2.20775	0.0232469
RBAM_011910	yjcG - conserved hypothetical protein involved in RNA metabolism	-1.12989	-2.18842	3.98655e-07
RBAM_035430	qoxA - quinol oxidase subunit II precursor involved in respiration	-1.1298	-2.18828	0.0011103
RBAM_001670	rpsK - ribosomal protein S11 (BS11) involved in translation	-1.12816	-2.18579	0.00232118
RBAM_036020	cimH - citrate/malate transporter	-1.12073	-2.17456	0.000301325
RBAM_001610	secY - preprotein translocase subunit involved in protein secretion	-1.10253	-2.1473	0.00162496
RBAM_008820	perR - peroxide operon regulator involved in regulation of the response to peroxide	-1.10196	-2.14647	4.08698e-08
RBAM_001400	rpsJ - ribosomal protein S10 (BS13) involved in translation	-1.10041	-2.14415	0.0008382
RBAM_031290	pgk - phosphoglycerate kinase involved in glycolysis/gluconeogenesis	-1.09603	-2.13765	2.02343e-05
RBAM_023220	rpmGA - 50S ribosomal protein L33 type I involved in translation	-1.09507	-2.13623	5.37374e-05
RBAM_033420	ywqI - hypothetical protein	-1.09074	-2.12984	0.000673852
RBAM_011430	oppA - oligopeptide ABC transporter (binding protein) involved in initiation of sporulation, competence development	-1.08657	-2.12369	0.000332058
RBAM_018500	iseA - inhibitor of autolysins involved in protection against cell envelope stress	-1.08435	-2.12042	0.000231638
RBAM_001290	rplJ - ribosomal proteinL10 (BL5) involved in translation	-1.07809	-2.11123	0.00554696
B_amylo_FZB42_3878	predicted ncRNA	-1.06871	-2.09756	0.00032222
RBAM_033960	atpC - ATP synthase (subunit epsilon)	-1.06752	-2.09582	2.59133e-05
RBAM_001590	rpmD - ribosomal protein L30 (BL27) involved in translation	-1.06371	-2.0903	0.0016727
RBAM_015870	rplS - ribosomal protein L19 involved in translation	-1.06322	-2.08958	9.39225e-06
RBAM_004640	hypothetical protein	-1.05981	-2.08465	0.000570493
RBAM_027680	luxS - s-ribosylhomocysteine lyase involved in methionine salvage	-1.05698	-2.08057	4.23792e-06
B_amylo_FZB42_3840	predicted ncRNA	-1.04835	-2.06816	4.44573e-06
B_amylo_FZB42_3941	predicted ncRNA	-1.04507	-2.06347	8.71883e-05
RBAM_025560	trxA - thioredoxin involved in protection of proteins against oxidative damage	-1.04389	-2.06178	2.73068e-05
B_amylo_FZB42_3982	predicted ncRNA	-1.04119	-2.05793	6.35166e-05
RBAM_001570	rplR - ribosomal protein L18 involved in translation	-1.04037	-2.05675	0.00209169
RBAM_016970	baeI - enoyl-CoA-hydratase involved in antibiotics production	-1.02063	-2.02881	0.0166662
RBAM_001660	rpsM - ribosomal protein S13 involved in translation	-1.0132	-2.01838	0.0119594
RBAM_014080	yknW - hypothetical protein involved in resistence against SdpC toxin	-1.00534	-2.00741	1.79179e-05
RBAM_033160	alsD - alpha-acetolactate decarboxylase involved in overflow metabolism	-1.00421	-2.00584	1.3689e-05
RBAM_001370	fusA - elongation factor G involved in translation	-0.996484	-1.99513	0.000630353
RBAM_008680	yfhM - conserved hypothetical protein involved in survival to ethanol stress	-0.99127	-1.98793	2.62919e-05
RBAM_028490	yugI - putative polyribonucleotide nucleotidyl transferase	-0.988396	-1.98398	0.000619305
RBAM_015840	ylqD - hypothetical protein	-0.98638	-1.98121	0.000924888
RBAM_035790	licB - phosphotransferase system (PTS) lichenan specific enzyme IIB component involved in lichenan uptake and phosphorylation, control of LicR activity	-0.985617	-1.98016	0.000112022
RBAM_006140	pbpE - penicillin-binding protein (endopeptidase)	-0.980158	-1.97268	0.000371796
RBAM_001680	rpoA - RNA polymerase (alpha subunit) involved in transcription	-0.979833	-1.97224	0.0154729
RBAM_024500	yrzL - conserved hypothetical protein	-0.979833	-1.97224	0.00066522
RBAM_015750	acpA - acyl carrier protein involved in fatty acid biosynthesis	-0.975213	-1.96593	0.00303958
RBAM_025910	rplT - 50S ribosomal protein L20 involved in translation	-0.967711	-1.95573	1.07042e-05
RBAM_015830	ylqC - conserved hypothetical protein	-0.965854	-1.95322	0.00178641
RBAM_013670	ptsH - phosphocarrier protein HPr component involved in PTS-dependent sugar transport and carbon catabolite repression	-0.96395	-1.95064	6.13101e-06
RBAM_002260	sigW - RNA polymerase ECF-type sigma factor involved in resistance against SdpC that functions in detoxification and/or production of antimicrobial compounds	-0.958487	-1.94327	0.00032391
RBAM_030260	yvqI - hypothetical protein	-0.956014	-1.93994	0.0351475
RBAM_001450	rpsS - ribosomal protein S19 (BS19) involved in translation	-0.94286	-1.92233	0.00348621
RBAM_028800	degQ - degradation enzyme regulation protein involved in regulation of exoenzyme synthesis	-0.941398	-1.92039	0.000619305
RBAM_017100	ebrB - multidrug resistance protein	-0.938571	-1.91663	0.000924888
RBAM_001280	rplA - ribosomal protein L1 (BL1) involved in translation	-0.938101	-1.91601	0.00672572
RBAM_028960	yukE - conserved hypothetical protein	-0.936697	-1.91414	9.83245e-07
RBAM_003670	comS - competence protein S involved in control of ComK degradation	-0.934119	-1.91072	2.43292e-06
RBAM_015800	ylxM - conserved hypothetical protein	-0.92264	-1.89558	0.000246552
RBAM_001250	secE - preprotein translocase subunit involved in protein secretion	-0.921874	-1.89458	1.27705e-05
RBAM_013550	hypothetical protein	-0.920694	-1.89303	2.47655e-05
RBAM_006940	purH - inosine-monophosphate cyclohydrolase involved in purine biosynthesis	-0.915472	-1.88619	0.00401611
RBAM_019690	yorC - hypothetical protein	-0.910823	-1.88012	0.0294389
RBAM_034020	atpE - ATP synthase (subunit C) involved in ATP synthesis	-0.909598	-1.87852	0.000102243
RBAM_016520	rpsO - ribosomal protein S15 (BS18) involved in translation	-0.907813	-1.8762	2.13306e-06
RBAM_000530	veg - conserved hypothetical protein	-0.906822	-1.87491	0.000342249
B_amylo_FZB42_4007	predicted ncRNA	-0.903861	-1.87107	0.0223994
RBAM_032250	yvlD - conserved hypothetical protein	-0.902586	-1.86941	0.00145374
RBAM_001330	rpoC - RNA polymerase (beta subunit) involved in transcription	-0.901018	-1.86738	1.73599e-05
RBAM_023690	yqeZ - conserved hypothetical protein involved in resistance against sublancin	-0.898909	-1.86466	0.0199195
B_amylo_FZB42_3905	predicted ncRNA	-0.895584	-1.86036	0.0200279
RBAM_025540	lysC - aspartokinase II alpha subunit and beta subunit involved in biosynthesis of lysine	-0.895153	-1.85981	0.000708812
RBAM_009090	katA - vegetative catalase involved in detoxification (degradation) of hydrogen peroxide	-0.891072	-1.85455	0.0229991
RBAM_026870	aroA - chorismate mutase involved in biosynthesis of aromatic amino acids	-0.884125	-1.84564	1.61842e-06
RBAM_030250	yvqH - conserved hypothetical protein involved in protection against daptamycin	-0.877365	-1.83702	0.0495373
RBAM_009900	dat - D-alanine aminotransferase involved in peptidoglycan precursor biosynthesis	-0.876285	-1.83564	1.33744e-06
RBAM_013880	ykuK - conserved hypothetical protein	-0.872935	-1.83139	8.71739e-05
RBAM_001430	rplW - ribosomal protein L23 involved in translation	-0.872589	-1.83095	0.0284158
RBAM_022930	sinR - HTH-type transcriptional regulator	-0.866515	-1.82325	7.92975e-05
RBAM_004660	mntH - manganese transport protein involved in manganese uptake	-0.861435	-1.81684	7.7587e-06
B_amylo_FZB42_3931	predicted ncRNA	-0.859251	-1.8141	0.000311438
RBAM_023140	yqgV - conserved hypothetical protein	-0.851473	-1.80434	0.000924888
RBAM_002660	hypothetical protein	-0.850288	-1.80286	0.000994744
	Genes involved in protein synthesis
RBAM_001550	rpsH - ribosomal protein S8 (BS8) involved in translation	-1.86262	-3.63667	2.02343e-05
RBAM_001360	rpsG - ribosomal protein S7 (BS7) involved in translation	-1.72721	-3.31088	4.79985e-06
RBAM_001520	rplX - ribosomal protein L24 (BL23) (histone-like protein HPB12) involved in translation	-1.58827	-3.00688	0.000199863
RBAM_001650	rpmJ - ribosomal protein L36 (ribosomal protein B) involved in translation	-1.55632	-2.94102	0.00877957
RBAM_001380	tufA - elongation factor Tu involved in translation	-1.52353	-2.87494	5.16962e-06
RBAM_001460	rplV - ribosomal protein L22 (BL17) in translation	-1.41826	-2.67263	0.00150708
RBAM_001500	rpsQ - ribosomal protein S17 (BS16) in translation	-1.41447	-2.66562	0.00453244
RBAM_001510	rplN - ribosomal protein L14 in translation	-1.37718	-2.5976	0.00181492
RBAM_037980	rpsR - ribosomal protein S18 in translation	-1.36566	-2.57693	1.23374e-05
RBAM_001480	rplP - ribosomal protein L16 involved in translation	-1.36061	-2.56793	0.00011061
RBAM_001440	rplB - ribosomal protein L2 (BL2) involved in translation	-1.342	-2.53502	0.000548693
RBAM_015650	rpmB - 50S ribosomal protein L28 involved in translation	-1.3315	-2.51664	1.61268e-06
RBAM_034230	rpmE - 50S ribosomal protein L31 involved in translation	-1.31466	-2.48743	0.000107845
RBAM_001530	rplE - ribosomal protein L5 (BL6) involved in translation	-1.2934	-2.45105	0.000324757
RBAM_001410	rplC - ribosomal protein L3 (BL3) involved in translation	-1.23769	-2.35821	0.000386794
RBAM_025920	rpmI - 50S ribosomal protein involved in translation	-1.19859	-2.29515	0.0010808
RBAM_001640	infA - translation initiation factor IF-I	-1.19827	-2.29464	0.0529968
RBAM_001560	rplF - ribosomal protein L6 (BL8) involved in translation	-1.17641	-2.26013	0.00389431
RBAM_001670	rpsK - ribosomal protein S11 (BS11) involved in translation	-1.12816	-2.18579	0.00232118
RBAM_001400	rpsJ - ribosomal protein S10 (BS13) involved in translation	-1.10041	-2.14415	0.0008382
RBAM_023220	rpmGA - 50S ribosomal protein L33 type I involved in translation	-1.09507	-2.13623	5.37374e-05
RBAM_001290	rplJ - ribosomal proteinL10 (BL5) involved in translation	-1.07809	-2.11123	0.00554696
RBAM_001590	rpmD - ribosomal protein L30 (BL27) involved in translation	-1.06371	-2.0903	0.0016727
RBAM_015870	rplS - ribosomal protein L19 involved in translation	-1.06322	-2.08958	9.39225e-06
RBAM_001570	rplR - ribosomal protein L18 involved in translation	-1.04037	-2.05675	0.00209169
RBAM_001660	rpsM - ribosomal protein S13 involved in translation	-1.0132	-2.01838	0.0119594
RBAM_001370	fusA - elongation factor G involved in translation	-0.996484	-1.99513	0.000630353
RBAM_025910	rplT - 50S ribosomal protein L20 involved in translation	-0.967711	-1.95573	1.07042e-05
RBAM_001450	rpsS - ribosomal protein S19 (BS19) involved in translation	-0.94286	-1.92233	0.00348621
RBAM_001280	rplA - ribosomal protein L1 (BL1) involved in translation	-0.938101	-1.91601	0.00672572
RBAM_016520	rpsO - ribosomal protein S15 (BS18) involved in translation	-0.907813	-1.8762	2.13306e-06
RBAM_001430	rplW - ribosomal protein L23 involved in translation	-0.872589	-1.83095	0.0284158

## Sheet: up_OD3.0
Gene ID	Gene and Function	M	Fold-change	p-value
RBAM_020820	trpC - indol-3-glycerol phosphate synthase involved in biosynthesis of tryptophan	1.68161	3.20785	0.000341748
B_amylo_FZB42_3976	predicted ncRNA	1.36579	2.57718	0.00244671
RBAM_037980	rpsR - ribosomal protein S18 involved in translation	1.15972	2.23414	7.20403e-07
RBAM_002320	glmS - l-glutamine-D-fructose-6-phosphate amidotransferase involved in cell wall synthesis	1.13908	2.20241	2.50467e-05
RBAM_001560	rplF - ribosomal protein L6 (BL8) involved in translation	1.13135	2.19063	1.73126e-05
RBAM_024250	yybF1 - hypothetical transport protein	1.12448	2.18023	2.50467e-05
RBAM_029920	yusL - 3-hydroxyacyl-CoA dehydrogenase involved in fatty acid degradation	1.07477	2.10639	0.0187008
RBAM_036680	mrsE - putative ABC-transporter integral membrane protein	1.02764	2.03869	0.0224861
RBAM_006700	cotA - spore coat protein (outer) involved in resistence to the spore	1.027	2.03778	0.00121418
RBAM_015370	pyrD - dihydroorotate dehydrogenase (catalytic subunit) involved in pyrimidine biosynthesis	1.01552	2.02163	0.000129767
RBAM_027300	bceB - bacitracin export permease protein involved in bacitracin export	1.01043	2.01451	1.42413e-06
RBAM_002040	gabT1 - putative 4-aminobutyrate aminotransferase	1.00781	2.01086	1.22381e-06
RBAM_001510	rplN - ribosomal protein L14 involved in translation	0.974139	1.96447	5.53085e-07
RBAM_001530	rplE - ribosomal protein L5 (BL6) involved in translation	0.963298	1.94976	7.22152e-06
RBAM_015380	pyrF - orotidine 5'-phosphate decarboxylase involved in pyrimidine biosynthesis	0.948846	1.93033	4.87176e-06
RBAM_032900	lytD - beta-N-acetylglucosaminidase (major autolysin) involved in cell separation	0.945773	1.92622	0.00444319
RBAM_035400	qoxD - quinol oxidase subunit IV involved in respiration	0.941815	1.92094	1.06813e-08
RBAM_001590	rpmD - ribosomal protein L30 (BL27) involved in translation	0.936254	1.91355	0.0120438
RBAM_016520	rpsO - ribosomal protein S15 (BS18) involved in translation	0.916968	1.88814	0.00656478
RBAM_001550	rpsH - ribosomal protein S8 (BS8) involved in translation	0.914837	1.88536	0.000491246
RBAM_015830	ylqC - conserved hypothetical protein	0.911471	1.88096	0.00312045
RBAM_001500	rpsQ - ribosomal protein S17 (BS16) involved in translation	0.903618	1.87075	0.000603149
RBAM_014940	rpmF - ribosomal protein L32involved in translation	0.889908	1.85306	0.0182283
RBAM_015820	rpsP - 30S ribosomal protein S16 involved in translation	0.874888	1.83387	4.58809e-05
RBAM_033960	atpC - ATP synthase (subunit epsilon)	0.865589	1.82208	9.54599e-05
RBAM_030200	gerAC - nutrient receptor involved in germination response to L-alanine	0.859271	1.81412	1.71127e-05
RBAM_001450	rpsS - ribosomal protein S19 (BS19) involved in translation	0.851139	1.80392	3.54958e-06
RBAM_025140	valS - valyl-tRNA synthetase involved in translation	0.850893	1.80362	0.000296994
	Genes involved in protein synthesis
RBAM_037980	rpsR - ribosomal protein S18 involved in translation	1.15972	2.23414	7.20403e-07
RBAM_001560	rplF - ribosomal protein L6 (BL8) involved in translation	1.13135	2.19063	1.73126e-05
RBAM_001510	rplN - ribosomal protein L14 involved in translation	0.974139	1.96447	5.53085e-07
RBAM_001530	rplE - ribosomal protein L5 (BL6) involved in translation	0.963298	1.94976	7.22152e-06
RBAM_001590	rpmD - ribosomal protein L30 (BL27) involved in translation	0.936254	1.91355	0.0120438
RBAM_016520	rpsO - ribosomal protein S15 (BS18) involved in translation	0.916968	1.88814	0.00656478
RBAM_001550	rpsH - ribosomal protein S8 (BS8) involved in translation	0.914837	1.88536	0.000491246
RBAM_001500	rpsQ - ribosomal protein S17 (BS16) involved in translation	0.903618	1.87075	0.000603149
RBAM_014940	rpmF - ribosomal protein L32involved in translation	0.889908	1.85306	0.0182283
RBAM_015820	rpsP - 30S ribosomal protein S16 involved in translation	0.874888	1.83387	4.58809e-05
RBAM_001450	rpsS - ribosomal protein S19 (BS19) involved in translation	0.851139	1.80392	3.54958e-06
RBAM_025140	valS - valyl-tRNA synthetase involved in translation	0.850893	1.80362	0.000296994

## Sheet: down_OD3.0
Gene ID	Gene and Function	M	Fold-change	p-value
RBAM_016860	ymcA - antagonist of biofilm repression by SinR involved in regulation of biofilm formation	-0.850562	-1.8032	4.09983e-05
RBAM_020410	yppF - hypothetical protein	-0.854858	-1.80858	1.83183e-06
RBAM_033070	gerKC1 - nutrient receptor involved in germination	-0.859878	-1.81489	0.0324079
RBAM_021760	yqkE - hypothetical protein	-0.863403	-1.81932	0.00105856
RBAM_004360	yczJ - conserved hypothetical protein	-0.866575	-1.82333	0.0140834
RBAM_001080	ctsR - transcriptional regulator involved in regulation of protein degradation	-0.868451	-1.8257	2.41521e-05
RBAM_003080	rapJ - response regulator aspartate phosphatase	-0.870044	-1.82772	0.043817
RBAM_004090	ycnB - putative multidrug resistance protein	-0.873972	-1.8327	0.0239288
RBAM_017650	lexA - negative transcriptional regulator of the SOS regulon involved in regulation of DNA damage repair	-0.878578	-1.83856	0.0148984
RBAM_017570	hypothetical protein	-0.87994	-1.8403	0.00944558
RBAM_022360	bcd - leucine dehydrogenase involved in utilization of branched-chain keto acids	-0.88104	-1.8417	0.0324011
RBAM_016150	fliM - flagellar motor switch protein involved in movement and chemotaxis	-0.887299	-1.84971	0.000581696
RBAM_021160	ypbD - conserved hypothetical protein	-0.889634	-1.85271	0.0350585
RBAM_021220	serA - D-3-phosphoglycerate dehydrogenase involved in biosynthesis of serine	-0.908258	-1.87678	0.0194855
RBAM_006010	putative beta-ketoacyl-acyl carrier protein synthase II	-0.911445	-1.88093	0.0156168
RBAM_019200	yojI - putative multidrug resistance protein	-0.917564	-1.88892	0.021423
B_amylo_FZB42_3873	predicted ncRNA	-0.91858	-1.89025	0.00807605
RBAM_016750	rodZ - morphogenic protein required for cell shape determination	-0.927596	-1.9021	8.19492e-06
B_amylo_FZB42_3909	predicted ncRNA	-0.930811	-1.90635	0.0190924
RBAM_016840	kbl - 2-amino-3-ketobutyrate coenzyme A ligase involved in threonine utilization	-0.931238	-1.90691	0.00309676
RBAM_027240	ytwF - conserved hypothetical protein	-0.931546	-1.90732	0.0281576
RBAM_016830	tdh - L-threonine 3-dehydrogenase involved in threonine utilization	-0.9338	-1.9103	0.000719867
B_amylo_FZB42_4040	predicted ncRNA	-0.935867	-1.91304	0.0197222
RBAM_024200	manP - mannose-specific enzyme IIBCA component involved in mannose uptake and phosphorylation	-0.940044	-1.91859	0.000597931
RBAM_005410	ydeB - conserved hypothetical protein	-0.944021	-1.92388	9.42606e-06
RBAM_026870	aroA - chorismate mutase AroA involved in biosynthesis of aromatic amino acids	-0.946965	-1.92781	2.08324e-05
RBAM_014710	ftsW - cell division protein	-0.950632	-1.93272	0.0323579
RBAM_007980	treA - trehalose-6-phosphate hydrolase involved in trehalose utilization	-0.953257	-1.93624	3.09256e-09
B_amylo_FZB42_3849	predicted ncRNA	-0.959998	-1.94531	5.04807e-06
RBAM_005370	putative transcriptional regulator	-0.961968	-1.94797	0.0201151
RBAM_012280	yjgD - conserved hypothetical protein involved in survival to ethanol stress	-0.962516	-1.94871	0.00664119
RBAM_016030	fliE - flagellar hook-basal body protein involved in motility and chemotaxis	-0.968289	-1.95652	0.040384
RBAM_036760	iolC - inositol utilization protein C involved in myo-inositol catabolism	-0.973486	-1.96358	0.002304
RBAM_022350	buk - butyrate kinase involved in utilization of branched-chain keto acids	-0.97494	-1.96556	0.0049856
RBAM_016720	ymfI - conserved hypothetical protein	-0.98385	-1.97774	0.0010041
RBAM_012700	ykaA - conserved hypothetical protein	-0.988709	-1.98441	0.00487634
RBAM_015520	rpoZ - DNA-directed RNA polymerase omega chain	-0.988995	-1.9848	0.029533
RBAM_002150	ybbD - putative beta-hexosaminidase	-0.992397	-1.98949	0.00659145
RBAM_013130	tnrA - HTH-type transcriptional regulator involved in regulation of nitrogen assimilation	-0.996355	-1.99495	0.027572
RBAM_018960	yocH - putative cell-wall binding protein	-0.998792	-1.99833	0.00121418
RBAM_013430	mhqR - transcription regulator involved in the regulation of resistence to methyl-hydroxyquinone	-1.00044	-2.00061	0.0195189
RBAM_018470	dacC - penicillin-binding carboxypeptidase	-1.00063	-2.00088	5.53085e-07
RBAM_013310	kinE -. two-component sensor histidine kinase homolog involved in initiation of sporulation	-1.00379	-2.00526	0.000106855
RBAM_036720	iolG - myo-inositol 2-dehydrogenase involved in myo-inositol catabolism	-1.00545	-2.00756	0.000241574
RBAM_013160	ykoM - putative transcriptional regulator (MarR family)	-1.00677	-2.0094	6.03221e-05
RBAM_006370	ydiC - glycoprotein endopeptidase homolog	-1.01533	-2.02137	0.0119973
RBAM_001110	clpC - class III stress response-related ATPase involved in protein degradation	-1.01799	-2.02509	2.79924e-07
RBAM_009750	yhdL - anti-sigma M factor involved in control of SigM activity	-1.0185	-2.02581	0.0523444
RBAM_023170	glcK - glucose kinase involved in phosphorylation of the free glucose moiety of di-and oligosaccharides	-1.02627	-2.03675	0.0197474
RBAM_036590	yxeA - hypothetical protein	-1.02665	-2.03729	0.0319126
RBAM_020280	ypvA - probable ATP-dependent helicase	-1.02905	-2.04068	0.0182283
RBAM_023450	cshB - putative ATP-dependent RNA helicase	-1.03528	-2.04951	0.0342574
RBAM_014530	suhB - inositol-1-monophosphatase	-1.0356	-2.04997	0.00242547
B_amylo_FZB42_3895	predicted ncRNA	-1.03865	-2.05431	0.0527497
B_amylo_FZB42_3832	predicted ncRNA	-1.03966	-2.05574	7.1163e-09
RBAM_030140	yirB - hypothetical protein	-1.04039	-2.05678	0.0181656
RBAM_019380	ctpA - carboxy-terminal processing protease	-1.04702	-2.06625	0.0376423
RBAM_001100	mcsB - modulation of CtsR repression protein involved in regulation of protein degradation	-1.04927	-2.06949	3.54555e-06
RBAM_026760	putative transcriptional regulator	-1.0516	-2.07282	0.00253428
RBAM_017500	yoaO - hypothetical protein	-1.06343	-2.0899	0.0365409
RBAM_016120	flgE - flagellar basal-body rod protein involved in motility and chemotaxis	-1.06548	-2.09286	6.70108e-05
RBAM_020730	ypiF - hypothetical protein	-1.06754	-2.09586	0.000495861
RBAM_026670	hypothetical protein	-1.07585	-2.10796	0.00621
RBAM_035780	licC - phosphotransferase system (PTS) lichenan specific enzyme involved in lichenan uptake and phosphorylation	-1.08198	-2.11694	0.00212089
RBAM_006180	putative transcriptional regulator (gntr family)	-1.08434	-2.12041	6.6435e-05
RBAM_014000	rok - comK repressor involved in regulation of genetic competence	-1.08699	-2.12431	0.00409912
RBAM_030260	liaI - hypothetical protein	-1.08854	-2.12659	0.00100437
RBAM_013900	ykuL - conserved hypothetical protein	-1.08878	-2.12693	0.0087994
RBAM_008710	yfhP - conserved hypothetical protein	-1.09988	-2.14337	0.0310511
RBAM_005560	conserved hypothetical protein	-1.10732	-2.15445	0.000320727
RBAM_017890	yneT - conserved hypothetical protein	-1.11611	-2.16761	0.0220982
RBAM_026150	phoP - two-component response regulator involved in regulation of phosphate metabolism	-1.11796	-2.17039	0.000644953
RBAM_036740	iolE - inositol utilization protein E involved in myo-inositol catabolism	-1.12706	-2.18413	0.00774585
RBAM_036350	bglH - beta-glucosidase involved in salicin utilization	-1.15105	-2.22075	0.00244054
RBAM_004120	ycnE - conserved hypothetical protein	-1.16458	-2.24168	0.000363729
RBAM_005550	hypothetical protein	-1.16853	-2.24783	1.65789e-05
RBAM_026550	hisJ - histidinol phosphatase involved in biosynthesis of histidine	-1.18692	-2.27666	0.0302676
RBAM_019060	dhaS - aldehyde dehydrogenase	-1.18834	-2.2789	0.0172012
RBAM_013640	ykvZ - putative HTH-type transcriptional regulator	-1.18971	-2.28107	0.0103822
RBAM_035790	licB - phosphotransferase system (PTS) lichenan specific enzyme IIB component lichenan uptake and phosphorylation, control of LicR activity	-1.19302	-2.28631	0.0033669
RBAM_021820	yqjY - conserved hypothetical protein	-1.20466	-2.30484	0.00133322
RBAM_025670	yshB - hypothetical protein	-1.20888	-2.31157	0.00349647
RBAM_033130	rbsB - ribose ABC transporter (ribose-binding protein) involved in ribose uptake	-1.21508	-2.32154	0.0482583
RBAM_037130	hypothetical protein	-1.22961	-2.34503	0.0253938
RBAM_011340	fabF - beta-ketoacyl-acyl carrier protein synthase II involved in fatty acid biosynthesis	-1.23348	-2.35133	0.0139161
RBAM_018540	ggt - gamma-glutamyltranspeptidase involved in degradation of poly-glutamate capsules	-1.23946	-2.3611	0.00218574
RBAM_004040	yclM - aspartokinase III with unknown function	-1.24136	-2.36421	0.00514971
RBAM_019040	hypothetical protein	-1.25525	-2.38709	0.0033669
RBAM_021850	yqzH - hypothetical protein	-1.26809	-2.40842	0.0239083
RBAM_022920	sinI - sinR antagonist	-1.27154	-2.41419	0.00317306
RBAM_027450	nrsC - non-ribosomal peptide synthetase	-1.27436	-2.41891	5.65399e-09
RBAM_019970	thyB - thymidylate synthase B involved in biosynthesis of thymidine nucleotides	-1.27503	-2.42004	0.0204775
RBAM_016100	fliK - flagellar hook-length control protein involved in motility and chemotaxis	-1.27852	-2.4259	0.000500742
RBAM_021570	spoIIAB - anti-sigma F factor involved in control of sporulation	-1.28081	-2.42975	0.00189648
RBAM_030250	liaH - conserved hypothetical protein involved in protection against daptomycin	-1.28432	-2.43568	0.000363585
RBAM_016060	fliH - flagellar assembly protein involved in motility and chemotaxis	-1.29036	-2.44589	0.000363585
RBAM_008100	yfkK - hypothetical protein	-1.29039	-2.44593	0.0033669
RBAM_021290	resA - thiol-disulfide oxidoreductase involved in cytochrome c biogenesis	-1.29151	-2.44784	0.0178149
RBAM_022530	hypothetical protein	-1.29809	-2.45903	0.0327898
RBAM_034930	bacA - bacilysin synthetase A	-1.30954	-2.47863	0.00202001
RBAM_009700	citA - citrate synthase I	-1.31522	-2.4884	0.00244054
RBAM_005340	putative oxidoreductase (short-chain dehydrogenase/reductase family)	-1.3341	-2.52119	0.00528169
RBAM_034550	putative transcriptional regulator	-1.36021	-2.56723	0.00620132
RBAM_014220	abh - transition state regulator	-1.36301	-2.57222	2.44774e-05
RBAM_020040	bsaA - putative glutathione peroxidase	-1.36536	-2.5764	0.00556462
RBAM_017910	parC - DNA topoisomerase IV subunit A involved in chromosome segregation and compaction	-1.37453	-2.59284	0.00193534
B_amylo_FZB42_3911	predicted ncRNA	-1.39306	-2.62635	0.0102292
RBAM_011990	hypothetical protein	-1.39881	-2.63685	0.0267914
RBAM_016900	baeB - hydroxyacylglutathione hydrolase involved in antibiotics production	-1.41871	-2.67347	0.0337682
RBAM_032460	yvyD - conserved hypothetical protein required for survival at low temperatures	-1.41954	-2.67501	1.65789e-05
RBAM_020470	ponA - bifunctional glucosyl transferase/ transpeptidase penicillin-binding proteins IA/IB	-1.42492	-2.685	0.00693978
RBAM_011860	blm - beta-lactamase II precursor (Penicillinase) (Cephalosporinase)	-1.42895	-2.6925	0.000297786
RBAM_021700	ansB - aspartate ammonia-lyase involved in aspartate degradation	-1.44008	-2.71336	0.00192855
RBAM_023810	lepA - GTP-binding protein	-1.44667	-2.72578	0.00706548
RBAM_022690	spoIIIAH - stage III sporulation protein AH	-1.44698	-2.72637	0.0156433
RBAM_024190	manA - mannose-6-phosphate isomerase involved in mannose utilization	-1.45978	-2.75066	0.000919463
RBAM_020080	degR - positive effector of DegU-phosphate stability involved in control of DegU activity	-1.47738	-2.78442	0.0174731
RBAM_019360	bglA - 6-phospho-beta-glucosidase involved in beta-glucoside utilization	-1.47747	-2.7846	0.0239349
RBAM_012150	galK1 - galactokinase involved in galactose utilization	-1.52075	-2.86939	0.021423
RBAM_019730	rapA1 - response regulator aspartate phosphatase A involved in control of sporulation initiation	-1.52759	-2.88303	0.00179902
RBAM_015710	fapR - transcription factor (Fatty acid and phospholipid biosynthesis regulator)	-1.54729	-2.92268	0.00241998
RBAM_004730	gsiB - general stress protein	-1.59945	-3.03028	0.00192886
RBAM_012010	hypothetical protein	-1.59968	-3.03076	0.00650548
B_amylo_FZB42_3925	predicted ncRNA	-1.63357	-3.1028	0.00708405
RBAM_011590	yjbK - conserved hypothetical protein	-1.66936	-3.18074	0.00667556
RBAM_020640	dapB - dihydrodipicolinate reductase involved in biosynthesis of lysine and peptidoglycan	-1.70049	-3.25012	0.00161278
RBAM_012000	hypothetical protein	-1.70854	-3.26831	0.00708405
RBAM_019170	cwIS - D,L-endopeptidase, peptidoglycan hydrolase involved in cell wall metabolism	-1.71653	-3.28646	0.0034543
RBAM_000430	yabB - conserved hypothetical protein	-1.72282	-3.30082	0.00917605
RBAM_035760	licH - 6-phospho-beta-glucosidase involved in lichenan utilization	-1.74252	-3.3462	0.000146167
RBAM_021430	ypuD - hypothetical protein	-1.76882	-3.40776	0.00831497
RBAM_020920	mtrB - transcription attenuation protein regulation of tryptophan biosynthesis (and translation) attenuation in the trp operon; repression of the folate operon	-1.80935	-3.50484	0.00487379
RBAM_020170	ypbS - hypothetical protein	-1.81268	-3.51294	0.002712
RBAM_012080	penP - beta-lactamase precursor involved in resistance to beta-lactam antibiotics	-1.84336	-3.58844	0.00520213
B_amylo_FZB42_3910	predicted ncRNA	-1.84469	-3.59176	0.00422134
RBAM_035770	licA - phosphotransferase system (PTS) lichenan specific enzyme involved in lichenan uptake and phosphorylation	-1.85681	-3.62206	5.47412e-05
RBAM_022090	putative transcription antiterminator	-1.87105	-3.658	0.0257665
RBAM_015190	ylmC - conserved hypothetical protein	-1.89427	-3.71733	0.00206888
RBAM_018180	bmyA - bacillomycin D synthetase A involved in antibiotics production	-1.90491	-3.74486	0.00843066
RBAM_009900	dat - D-alanine aminotransferase involved in peptidoglycan precursor biosynthesis	-1.95017	-3.86421	0.00356863
RBAM_019440	yodL - hypothetical protein	-1.97675	-3.93605	0.00465098
B_amylo_FZB42_3908	predicted ncRNA	-2.03339	-4.09367	0.0174438
RBAM_000010	dnaA - chromosomal replication initiatior protein	-2.14565	-4.42492	0.000442606
RBAM_025130	folC - folyl-polyglutamate synthetase involved in biosynthesis of folate	-2.1646	-4.48342	0.00039765
RBAM_009090	katA - vegetative catalase involved in detoxification (degradation) of hydrogen peroxide	-2.19219	-4.57	0.00137534
RBAM_034560	hypothetical protein	-2.19698	-4.58518	0.00928692
RBAM_013050	ispA - major intracellular serine protease precursor (ISP-1) involved in protein degradation	-2.21727	-4.65013	0.000848513
RBAM_013890	abbA - anti-repressor involved in inhibition of AbrB	-2.2191	-4.65601	0.000174399
RBAM_036710	iolH - inositol utilization protein H involved in myo-inositol catabolism	-2.22583	-4.67781	0.00342444
RBAM_027670	ytkA - hypothetical protein	-2.25091	-4.75983	6.7102e-05
RBAM_006610	ydjI - conserved hypothetical protein	-2.29942	-4.92261	0.000295418
RBAM_011020	yitJ - conserved hypothetical protein	-2.459	-5.49835	0.0102397
RBAM_036870	des - fatty acid desaturase involved in adaptation of membrane fluidity at low temperatures	-2.45909	-5.49871	0.00290027
RBAM_018030	yndH - hypothetical protein	-2.63928	-6.2302	0.000992195
B_amylo_FZB42_4014	predicted ncRNA	-2.8483	-7.20151	1.72123e-05
	Genes involved in chemotaxis and motility
RBAM_016150	fliM - flagellar motor switch protein involved in movement and chemotaxis	-0.887299	-1.84971	0.000581696
RBAM_016030	fliE - flagellar hook-basal body protein involved in motility and chemotaxis	-0.968289	-1.95652	0.040384
RBAM_016120	flgE - flagellar basal-body rod protein involved in motility and chemotaxis	-1.06548	-2.09286	6.70108e-05
RBAM_016100	fliK - flagellar hook-length control protein involved in motility and chemotaxis	-1.27852	-2.4259	0.000500742
RBAM_016060	fliH - flagellar assembly protein involved in motility and chemotaxis	-1.29036	-2.44589	0.000363585
