# Supplementary material for: Linking Plant Nutritional Status to Plant-Microbe Interactions
Source: PLoS One. 2013 Jul 16;8(7):e68555. doi: 10.1371/journal.pone.0068555 (PMC3713015; doi:10.1371/journal.pone.0068555)
Supplement: Table S3 — Summary of ‘the functional annotation clustering’ tool analysis for the nitrogen deficiency treatment exudates on bacterial gene expression. (XLSX) [file pone.0068555.s003.xlsx]

## Sheet: N 1.0 up
Category	Term	Count	%	PValue	Genes	List Total	Pop Hits	Pop Total	Fold Enrichment	Bonferroni	Benjamini	FDR
COG_ONTOLOGY	Cell envelope biogenesis, outer membrane	3	8.57143	0.0746372	4491801, 4489997, 4490253	8	53	790	5.58962	0.321484	0.321484	28.6344

## Sheet: N 1.0 down
Annotation Cluster 1	Enrichment Score: 23.480279110997774
Category	Term	Count	%	PValue	Genes	List Total	Pop Hits	Pop Total	Fold Enrichment	Bonferroni	Benjamini	FDR
SP_PIR_KEYWORDS	ribosomal protein	29	29.5918	1.004e-31	4492541, 4490754, 4489535, 4491939, 4492291, 4492042, 4493191, 4491366, 4490768, 4491386, 4490229, 4492329, 4489585, 4490154, 4491144, 4492939, 4491675, 4493097, 4491498, 4491295, 4489942, 4490710, 4491004, 4491308, 4492234, 4491713, 4492617, 4492637, 4491475	98	54	3682	20.1772	6.2248e-30	6.2248e-30	1.01319e-28
SP_PIR_KEYWORDS	ribonucleoprotein	29	29.5918	1.004e-31	4492541, 4490754, 4489535, 4491939, 4492291, 4492042, 4493191, 4491366, 4490768, 4491386, 4490229, 4492329, 4489585, 4490154, 4491144, 4492939, 4491675, 4493097, 4491498, 4491295, 4489942, 4490710, 4491004, 4491308, 4492234, 4491713, 4492617, 4492637, 4491475	98	54	3682	20.1772	6.2248e-30	6.2248e-30	1.01319e-28
GOTERM_MF_FAT	GO:0003735~structural constituent of ribosome	30	30.6122	2.11769e-31	4492541, 4490754, 4489535, 4491939, 4492291, 4492042, 4493191, 4491366, 4490768, 4491386, 4490229, 4492329, 4489585, 4490154, 4491144, 4492430, 4492939, 4491675, 4493097, 4491498, 4491295, 4489942, 4490710, 4491004, 4491308, 4492234, 4491713, 4492617, 4492637, 4491475	62	56	1845	15.9418	2.54123e-29	2.54123e-29	2.43096e-28
GOTERM_MF_FAT	GO:0005198~structural molecule activity	31	31.6327	2.41667e-30	4492541, 4490754, 4489535, 4491939, 4492291, 4492042, 4493191, 4492524, 4491366, 4490768, 4491386, 4490229, 4492329, 4489585, 4490154, 4491144, 4492430, 4492939, 4491675, 4493097, 4491498, 4491295, 4489942, 4490710, 4491004, 4491308, 4492234, 4491713, 4492617, 4492637, 4491475	62	66	1845	13.9773	2.9e-28	1.45e-28	2.77417e-27
KEGG_PATHWAY	bay03010:Ribosome	29	29.5918	1.92177e-25	4492541, 4490754, 4489535, 4491939, 4492291, 4492042, 4493191, 4491366, 4490768, 4491386, 4490229, 4492329, 4489585, 4490154, 4491144, 4492939, 4491675, 4493097, 4491498, 4491295, 4489942, 4490710, 4491004, 4491308, 4492234, 4491713, 4492617, 4492637, 4491475	51	56	993	10.083	4.99659e-24	4.99659e-24	1.576e-22
GOTERM_BP_FAT	GO:0006412~translation	33	33.6735	3.91171e-25	4492541, 4490754, 4489535, 4491939, 4492291, 4492042, 4493191, 4491366, 4490768, 4491542, 4491386, 4492329, 4490229, 4489585, 4490154, 4489717, 4491144, 4492430, 4492939, 4491675, 4491498, 4493097, 4491295, 4489942, 4490710, 4491004, 4491308, 4489666, 4492234, 4491713, 4492617, 4492637, 4491475	62	98	1605	8.71708	6.33697e-23	6.33697e-23	4.73336e-22
SP_PIR_KEYWORDS	rrna-binding	21	21.4286	3.4371e-24	4492329, 4490229, 4489585, 4492541, 4490754, 4490154, 4489535, 4491144, 4491939, 4492939, 4492291, 4491675, 4492042, 4491295, 4490710, 4491308, 4491713, 4492617, 4490768, 4491386, 4491475	98	34	3682	23.2059	2.131e-22	1.0655e-22	3.46855e-21
GOTERM_CC_FAT	GO:0005840~ribosome	30	30.6122	1.71568e-23	4492541, 4490754, 4489535, 4491939, 4492291, 4492042, 4493191, 4491366, 4490768, 4491386, 4490229, 4492329, 4489585, 4490154, 4491144, 4492430, 4492939, 4491675, 4493097, 4491498, 4491295, 4489942, 4490710, 4491004, 4491308, 4492234, 4491713, 4492617, 4492637, 4491475	39	57	498	6.72065	5.14704e-22	5.14704e-22	1.46149e-20
GOTERM_CC_FAT	GO:0030529~ribonucleoprotein complex	30	30.6122	6.47541e-23	4492541, 4490754, 4489535, 4491939, 4492291, 4492042, 4493191, 4491366, 4490768, 4491386, 4490229, 4492329, 4489585, 4490154, 4491144, 4492430, 4492939, 4491675, 4493097, 4491498, 4491295, 4489942, 4490710, 4491004, 4491308, 4492234, 4491713, 4492617, 4492637, 4491475	39	59	498	6.49283	1.94262e-21	9.71311e-22	5.51604e-20
GOTERM_MF_FAT	GO:0019843~rRNA binding	21	21.4286	8.14723e-23	4492329, 4490229, 4489585, 4492541, 4490754, 4490154, 4489535, 4491144, 4491939, 4492939, 4492291, 4491675, 4492042, 4491295, 4490710, 4491308, 4491713, 4492617, 4490768, 4491386, 4491475	62	34	1845	18.38	9.77668e-21	3.25889e-21	9.35247e-20
SP_PIR_KEYWORDS	rna-binding	21	21.4286	7.95752e-19	4492329, 4490229, 4489585, 4492541, 4490754, 4490154, 4489535, 4491144, 4491939, 4492939, 4492291, 4491675, 4492042, 4491295, 4490710, 4491308, 4491713, 4492617, 4490768, 4491386, 4491475	98	55	3682	14.3455	4.93366e-17	1.64455e-17	8.03033e-16
GOTERM_CC_FAT	GO:0043232~intracellular non-membrane-bounded organelle	31	31.6327	8.52597e-18	4492541, 4490754, 4489535, 4491939, 4492291, 4492042, 4493191, 4492524, 4491366, 4490768, 4491386, 4490229, 4492329, 4489585, 4490154, 4491144, 4492430, 4492939, 4491675, 4493097, 4491498, 4491295, 4489942, 4490710, 4491004, 4491308, 4492234, 4491713, 4492617, 4492637, 4491475	39	90	498	4.39829	2.55779e-16	8.52597e-17	7.2628e-15
GOTERM_CC_FAT	GO:0043228~non-membrane-bounded organelle	31	31.6327	8.52597e-18	4492541, 4490754, 4489535, 4491939, 4492291, 4492042, 4493191, 4492524, 4491366, 4490768, 4491386, 4490229, 4492329, 4489585, 4490154, 4491144, 4492430, 4492939, 4491675, 4493097, 4491498, 4491295, 4489942, 4490710, 4491004, 4491308, 4492234, 4491713, 4492617, 4492637, 4491475	39	90	498	4.39829	2.55779e-16	8.52597e-17	7.2628e-15
GOTERM_MF_FAT	GO:0003723~RNA binding	24	24.4898	2.70588e-15	4492329, 4490229, 4489585, 4492541, 4490754, 4490154, 4489717, 4489535, 4492430, 4491144, 4491939, 4492939, 4492291, 4491675, 4491498, 4492042, 4491295, 4490710, 4491308, 4491713, 4492617, 4490768, 4491386, 4491475	62	98	1845	7.28769	3.19744e-13	7.99361e-14	3.06422e-12
Annotation Cluster 2	Enrichment Score: 0.8495026364637479
Category	Term	Count	%	PValue	Genes	List Total	Pop Hits	Pop Total	Fold Enrichment	Bonferroni	Benjamini	FDR
GOTERM_MF_FAT	GO:0008135~translation factor activity, nucleic acid binding	3	3.06122	0.0333358	4489666, 4489717, 4491542	62	9	1845	9.91935	0.982897	0.49241	32.2398
SP_PIR_KEYWORDS	protein biosynthesis	3	3.06122	0.195972	4489666, 4489717, 4491542	98	31	3682	3.63594	0.999999	0.93311	88.9327
SP_PIR_KEYWORDS	cytoplasm	7	7.14286	0.432899	4489666, 4493272, 4489717, 4491301, 4492752, 4491542, 4489963	98	200	3682	1.315	1	0.993421	99.6734
Annotation Cluster 3	Enrichment Score: 0.41428625208873254
Category	Term	Count	%	PValue	Genes	List Total	Pop Hits	Pop Total	Fold Enrichment	Bonferroni	Benjamini	FDR
GOTERM_BP_FAT	GO:0006119~oxidative phosphorylation	3	3.06122	0.147404	4492059, 4492788, 4492891	62	18	1605	4.31452	1	0.998433	85.4803
GOTERM_MF_FAT	GO:0015078~hydrogen ion transmembrane transporter activity	3	3.06122	0.211412	4492059, 4492788, 4492891	62	26	1845	3.43362	1	0.98295	93.455
GOTERM_MF_FAT	GO:0015077~monovalent inorganic cation transmembrane transporter activity	3	3.06122	0.223745	4492059, 4492788, 4492891	62	27	1845	3.30645	1	0.977609	94.5383
GOTERM_BP_FAT	GO:0006091~generation of precursor metabolites and energy	4	4.08163	0.284579	4492059, 4492788, 4492891, 4490497	62	49	1605	2.11323	1	0.999882	98.2617
GOTERM_MF_FAT	GO:0022890~inorganic cation transmembrane transporter activity	3	3.06122	0.407928	4492059, 4492788, 4492891	62	42	1845	2.12558	1	0.998144	99.7562
KEGG_PATHWAY	bay00190:Oxidative phosphorylation	3	3.06122	0.51982	4492059, 4492788, 4492891	51	34	993	1.71799	1	0.999928	99.7561
GOTERM_BP_FAT	GO:0016310~phosphorylation	3	3.06122	0.734534	4492059, 4492788, 4492891	62	67	1605	1.15912	1	1	100
GOTERM_BP_FAT	GO:0006793~phosphorus metabolic process	3	3.06122	0.777481	4492059, 4492788, 4492891	62	73	1605	1.06385	1	1	100
GOTERM_BP_FAT	GO:0006796~phosphate metabolic process	3	3.06122	0.777481	4492059, 4492788, 4492891	62	73	1605	1.06385	1	1	100
Annotation Cluster 4	Enrichment Score: 0.39430857503985256
Category	Term	Count	%	PValue	Genes	List Total	Pop Hits	Pop Total	Fold Enrichment	Bonferroni	Benjamini	FDR
GOTERM_BP_FAT	GO:0006351~transcription, DNA-dependent	4	4.08163	0.102521	4490602, 4489855, 4489777, 4491213	62	30	1605	3.45161	1	0.999843	72.9871
GOTERM_BP_FAT	GO:0032774~RNA biosynthetic process	4	4.08163	0.118825	4490602, 4489855, 4489777, 4491213	62	32	1605	3.23589	1	0.99892	78.3616
SP_PIR_KEYWORDS	Transcription	3	3.06122	0.94541	4490602, 4489855, 4491213	98	171	3682	0.659148	1	0.999999	100
GOTERM_MF_FAT	GO:0003677~DNA binding	7	7.14286	0.953979	4490602, 4490963, 4489855, 4493272, 4489777, 4491213, 4490006	62	305	1845	0.682972	1	1	100
GOTERM_BP_FAT	GO:0006350~transcription	4	4.08163	0.971802	4490602, 4489855, 4489777, 4491213	62	176	1605	0.588343	1	1	100
Annotation Cluster 5	Enrichment Score: 0.3315718308394922
Category	Term	Count	%	PValue	Genes	List Total	Pop Hits	Pop Total	Fold Enrichment	Bonferroni	Benjamini	FDR
GOTERM_BP_FAT	GO:0009150~purine ribonucleotide metabolic process	3	3.06122	0.30267	4492059, 4492788, 4491989	62	29	1605	2.67798	1	0.999762	98.725
GOTERM_BP_FAT	GO:0009152~purine ribonucleotide biosynthetic process	3	3.06122	0.30267	4492059, 4492788, 4491989	62	29	1605	2.67798	1	0.999762	98.725
GOTERM_BP_FAT	GO:0009259~ribonucleotide metabolic process	3	3.06122	0.331202	4492059, 4492788, 4491989	62	31	1605	2.5052	1	0.99971	99.2309
GOTERM_BP_FAT	GO:0009260~ribonucleotide biosynthetic process	3	3.06122	0.331202	4492059, 4492788, 4491989	62	31	1605	2.5052	1	0.99971	99.2309
GOTERM_BP_FAT	GO:0006164~purine nucleotide biosynthetic process	3	3.06122	0.373389	4492059, 4492788, 4491989	62	34	1605	2.28416	1	0.999486	99.6504
GOTERM_BP_FAT	GO:0006163~purine nucleotide metabolic process	3	3.06122	0.400951	4492059, 4492788, 4491989	62	36	1605	2.15726	1	0.999472	99.7971
GOTERM_BP_FAT	GO:0009165~nucleotide biosynthetic process	3	3.06122	0.628182	4492059, 4492788, 4491989	62	55	1605	1.41202	1	0.999998	99.9994
GOTERM_BP_FAT	GO:0034404~nucleobase, nucleoside and nucleotide biosynthetic process	3	3.06122	0.734534	4492059, 4492788, 4491989	62	67	1605	1.15912	1	1	100
GOTERM_BP_FAT	GO:0034654~nucleobase, nucleoside, nucleotide and nucleic acid biosynthetic process	3	3.06122	0.734534	4492059, 4492788, 4491989	62	67	1605	1.15912	1	1	100
GOTERM_BP_FAT	GO:0044271~nitrogen compound biosynthetic process	6	6.12245	0.947969	4492059, 4491572, 4492788, 4490131, 4489610, 4491989	62	227	1605	0.68424	1	1	100
Annotation Cluster 6	Enrichment Score: 0.08458862580821164
Category	Term	Count	%	PValue	Genes	List Total	Pop Hits	Pop Total	Fold Enrichment	Bonferroni	Benjamini	FDR
SP_PIR_KEYWORDS	transport	4	4.08163	0.630588	4492059, 4490081, 4492788, 4489985	98	122	3682	1.23185	1	0.999555	99.9957
SP_PIR_KEYWORDS	cell membrane	4	4.08163	0.768633	4492059, 4492788, 4492312, 4489985	98	151	3682	0.99527	1	0.999886	100
SP_PIR_KEYWORDS	membrane	3	3.06122	0.946648	4492059, 4492788, 4489985	98	172	3682	0.655316	1	0.999998	100
GOTERM_CC_FAT	GO:0005886~plasma membrane	3	3.06122	0.999983	4492059, 4492788, 4489985	39	147	498	0.260597	1	1	100
Annotation Cluster 7	Enrichment Score: 0.053192556857366916
Category	Term	Count	%	PValue	Genes	List Total	Pop Hits	Pop Total	Fold Enrichment	Bonferroni	Benjamini	FDR
SP_PIR_KEYWORDS	transport	4	4.08163	0.630588	4492059, 4490081, 4492788, 4489985	98	122	3682	1.23185	1	0.999555	99.9957
SP_PIR_KEYWORDS	transmembrane	3	3.06122	0.971593	4492059, 4490081, 4489985	98	199	3682	0.566403	1	0.999999	100
GOTERM_CC_FAT	GO:0031224~intrinsic to membrane	6	6.12245	1	4492059, 4490081, 4492891, 4490669, 4489985, 4491535	39	305	498	0.251198	1	1	100
GOTERM_CC_FAT	GO:0016021~integral to membrane	6	6.12245	1	4492059, 4490081, 4492891, 4490669, 4489985, 4491535	39	305	498	0.251198	1	1	100
Annotation Cluster 8	Enrichment Score: 0.03939281125071988
Category	Term	Count	%	PValue	Genes	List Total	Pop Hits	Pop Total	Fold Enrichment	Bonferroni	Benjamini	FDR
GOTERM_MF_FAT	GO:0005506~iron ion binding	3	3.06122	0.67544	4490952, 4492891, 4493190	62	69	1845	1.29383	1	0.999995	99.9998
SP_PIR_KEYWORDS	metal-binding	3	3.06122	0.897634	4490952, 4493190, 4490768	98	143	3682	0.788212	1	0.999992	100
GOTERM_MF_FAT	GO:0046914~transition metal ion binding	4	4.08163	0.965079	4490952, 4492891, 4493190, 4490768	62	195	1845	0.610422	1	1	100
GOTERM_MF_FAT	GO:0046872~metal ion binding	4	4.08163	0.996231	4490952, 4492891, 4493190, 4490768	62	270	1845	0.44086	1	1	100
GOTERM_MF_FAT	GO:0043169~cation binding	4	4.08163	0.997739	4490952, 4492891, 4493190, 4490768	62	286	1845	0.416197	1	1	100
GOTERM_MF_FAT	GO:0043167~ion binding	4	4.08163	0.997739	4490952, 4492891, 4493190, 4490768	62	286	1845	0.416197	1	1	100
Annotation Cluster 9	Enrichment Score: 0.006526685794784526
Category	Term	Count	%	PValue	Genes	List Total	Pop Hits	Pop Total	Fold Enrichment	Bonferroni	Benjamini	FDR
GOTERM_MF_FAT	GO:0003677~DNA binding	7	7.14286	0.953979	4490602, 4490963, 4489855, 4493272, 4489777, 4491213, 4490006	62	305	1845	0.682972	1	1	100
GOTERM_MF_FAT	GO:0003700~transcription factor activity	3	3.06122	0.979782	4490602, 4490963, 4489777	62	167	1845	0.534576	1	1	100
GOTERM_BP_FAT	GO:0045449~regulation of transcription	5	5.10204	0.990239	4490602, 4490963, 4493272, 4489777, 4490006	62	247	1605	0.52403	1	1	100
GOTERM_MF_FAT	GO:0030528~transcription regulator activity	3	3.06122	0.995435	4490602, 4490963, 4489777	62	213	1845	0.419128	1	1	100
GOTERM_BP_FAT	GO:0006355~regulation of transcription, DNA-dependent	4	4.08163	0.995885	4490602, 4490963, 4493272, 4489777	62	232	1605	0.446329	1	1	100
GOTERM_BP_FAT	GO:0051252~regulation of RNA metabolic process	4	4.08163	0.995885	4490602, 4490963, 4493272, 4489777	62	232	1605	0.446329	1	1	100
Annotation Cluster 10	Enrichment Score: 1.2710286178243113E-5
Category	Term	Count	%	PValue	Genes	List Total	Pop Hits	Pop Total	Fold Enrichment	Bonferroni	Benjamini	FDR
GOTERM_MF_FAT	GO:0000166~nucleotide binding	5	5.10204	0.999948	4491430, 4492788, 4489666, 4491475, 4491542	62	446	1845	0.333611	1	1	100
GOTERM_MF_FAT	GO:0032555~purine ribonucleotide binding	3	3.06122	0.999971	4492788, 4489666, 4491542	62	354	1845	0.252187	1	1	100
GOTERM_MF_FAT	GO:0032553~ribonucleotide binding	3	3.06122	0.999971	4492788, 4489666, 4491542	62	354	1845	0.252187	1	1	100
GOTERM_MF_FAT	GO:0017076~purine nucleotide binding	3	3.06122	0.999992	4492788, 4489666, 4491542	62	388	1845	0.230088	1	1	100

## Sheet: N 3.0 up
Annotation Cluster 1	Enrichment Score: 8.221232798776846
Category	Term	Count	%	PValue	Genes	List Total	Pop Hits	Pop Total	Fold Enrichment	Bonferroni	Benjamini	FDR
SP_PIR_KEYWORDS	ribosomal protein	11	42.3077	5.32244e-13	4489585, 4492541, 4490710, 4491713, 4491878, 4489535, 4490154, 4491366, 4489572, 4491144, 4492939	26	54	3682	28.8476	1.5435e-11	1.5435e-11	4.49396e-10
SP_PIR_KEYWORDS	ribonucleoprotein	11	42.3077	5.32244e-13	4489585, 4492541, 4490710, 4491713, 4491878, 4489535, 4490154, 4491366, 4489572, 4491144, 4492939	26	54	3682	28.8476	1.5435e-11	1.5435e-11	4.49396e-10
GOTERM_MF_FAT	GO:0003735~structural constituent of ribosome	11	42.3077	4.24903e-11	4489585, 4492541, 4490710, 4491713, 4491878, 4489535, 4490154, 4491366, 4489572, 4491144, 4492939	21	56	1845	17.2577	2.42194e-09	2.42194e-09	4.21172e-08
GOTERM_MF_FAT	GO:0005198~structural molecule activity	11	42.3077	2.39286e-10	4489585, 4492541, 4490710, 4491713, 4491878, 4489535, 4490154, 4491366, 4489572, 4491144, 4492939	21	66	1845	14.6429	1.36393e-08	6.81964e-09	2.37185e-07
SP_PIR_KEYWORDS	rrna-binding	8	30.7692	1.27196e-09	4489585, 4492541, 4490710, 4491713, 4489535, 4490154, 4491144, 4492939	26	34	3682	33.3213	3.68867e-08	1.84434e-08	1.07397e-06
GOTERM_BP_FAT	GO:0006412~translation	12	46.1538	1.27409e-09	4489585, 4492541, 4490710, 4491713, 4491760, 4491878, 4489535, 4490154, 4491366, 4489572, 4491144, 4492939	20	98	1605	9.82653	1.09572e-07	1.09572e-07	1.37389e-06
KEGG_PATHWAY	bay03010:Ribosome	11	42.3077	9.05347e-09	4489585, 4492541, 4490710, 4491713, 4491878, 4489535, 4490154, 4491366, 4489572, 4491144, 4492939	20	56	993	9.75268	1.99176e-07	1.99176e-07	7.08556e-06
GOTERM_MF_FAT	GO:0019843~rRNA binding	8	30.7692	2.46836e-08	4489585, 4492541, 4490710, 4491713, 4489535, 4490154, 4491144, 4492939	21	34	1845	20.6723	1.40697e-06	4.68989e-07	2.44669e-05
GOTERM_CC_FAT	GO:0005840~ribosome	11	42.3077	3.97311e-08	4489585, 4492541, 4490710, 4491713, 4491878, 4489535, 4490154, 4491366, 4489572, 4491144, 4492939	14	57	498	6.86466	5.95966e-07	5.95966e-07	2.76234e-05
SP_PIR_KEYWORDS	rna-binding	8	30.7692	4.38168e-08	4489585, 4492541, 4490710, 4491713, 4489535, 4490154, 4491144, 4492939	26	55	3682	20.5986	1.27069e-06	4.23562e-07	3.69964e-05
GOTERM_CC_FAT	GO:0030529~ribonucleoprotein complex	11	42.3077	5.71006e-08	4489585, 4492541, 4490710, 4491713, 4491878, 4489535, 4490154, 4491366, 4489572, 4491144, 4492939	14	59	498	6.63196	8.56509e-07	4.28255e-07	3.96997e-05
GOTERM_CC_FAT	GO:0043228~non-membrane-bounded organelle	11	42.3077	4.27003e-06	4489585, 4492541, 4490710, 4491713, 4491878, 4489535, 4490154, 4491366, 4489572, 4491144, 4492939	14	90	498	4.34762	6.40486e-05	2.135e-05	0.00296874
GOTERM_CC_FAT	GO:0043232~intracellular non-membrane-bounded organelle	11	42.3077	4.27003e-06	4489585, 4492541, 4490710, 4491713, 4491878, 4489535, 4490154, 4491366, 4489572, 4491144, 4492939	14	90	498	4.34762	6.40486e-05	2.135e-05	0.00296874
GOTERM_MF_FAT	GO:0003723~RNA binding	8	30.7692	4.22808e-05	4489585, 4492541, 4490710, 4491713, 4489535, 4490154, 4491144, 4492939	21	98	1845	7.17201	0.00240715	0.000602332	0.0419017
Annotation Cluster 2	Enrichment Score: 0.6090092036366975
Category	Term	Count	%	PValue	Genes	List Total	Pop Hits	Pop Total	Fold Enrichment	Bonferroni	Benjamini	FDR
GOTERM_BP_FAT	GO:0009165~nucleotide biosynthetic process	3	11.5385	0.136072	4492788, 4489555, 4491455	20	55	1605	4.37727	0.999997	0.998144	79.3454
GOTERM_BP_FAT	GO:0034404~nucleobase, nucleoside and nucleotide biosynthetic process	3	11.5385	0.186532	4492788, 4489555, 4491455	20	67	1605	3.59328	1	0.99731	89.2062
GOTERM_BP_FAT	GO:0034654~nucleobase, nucleoside, nucleotide and nucleic acid biosynthetic process	3	11.5385	0.186532	4492788, 4489555, 4491455	20	67	1605	3.59328	1	0.99731	89.2062
GOTERM_BP_FAT	GO:0044271~nitrogen compound biosynthetic process	3	11.5385	0.773902	4492788, 4489555, 4491455	20	227	1605	1.06057	1	1	100

## Sheet: N 3.0 down
Annotation Cluster 1	Enrichment Score: 1.9235043824849973
Category	Term	Count	%	PValue	Genes	List Total	Pop Hits	Pop Total	Fold Enrichment	Bonferroni	Benjamini	FDR
GOTERM_MF_FAT	GO:0008422~beta-glucosidase activity	3	2.08333	0.00502023	4489838, 4489781, 4490579	78	3	1845	23.6538	0.58761	0.58761	5.98911
SP_PIR_KEYWORDS	glycosidase	5	3.47222	0.014611	4489838, 4491461, 4489781, 4490579, 4491853	144	25	3682	5.11389	0.626994	0.626994	14.0118
GOTERM_MF_FAT	GO:0015926~glucosidase activity	3	2.08333	0.0231251	4489838, 4489781, 4490579	78	6	1845	11.8269	0.98372	0.746554	24.9568
Annotation Cluster 2	Enrichment Score: 1.3377958585706948
Category	Term	Count	%	PValue	Genes	List Total	Pop Hits	Pop Total	Fold Enrichment	Bonferroni	Benjamini	FDR
GOTERM_CC_FAT	GO:0009288~flagellin-based flagellum	4	2.77778	0.00746229	4491347, 4490125, 4489601, 4492849	12	20	498	8.3	0.126131	0.126131	5.3716
GOTERM_CC_FAT	GO:0019861~flagellum	4	2.77778	0.0141523	4491347, 4490125, 4489601, 4492849	12	25	498	6.64	0.226293	0.120394	9.97344
GOTERM_CC_FAT	GO:0042995~cell projection	4	2.77778	0.0158012	4491347, 4490125, 4489601, 4492849	12	26	498	6.38462	0.249257	0.0911398	11.0774
GOTERM_CC_FAT	GO:0044461~flagellin-based flagellum part	3	2.08333	0.0181443	4491347, 4490125, 4492849	12	10	498	12.45	0.280787	0.0790959	12.6262
GOTERM_CC_FAT	GO:0044460~flagellum part	3	2.08333	0.0181443	4491347, 4490125, 4492849	12	10	498	12.45	0.280787	0.0790959	12.6262
GOTERM_CC_FAT	GO:0044463~cell projection part	3	2.08333	0.0181443	4491347, 4490125, 4492849	12	10	498	12.45	0.280787	0.0790959	12.6262
GOTERM_MF_FAT	GO:0003774~motor activity	4	2.77778	0.0221396	4491347, 4490125, 4489601, 4492849	78	15	1845	6.30769	0.980559	0.860568	24.0225
KEGG_PATHWAY	bay02040:Flagellar assembly	5	3.47222	0.0637508	4491347, 4490125, 4489601, 4490929, 4492849	49	32	993	3.16645	0.971481	0.831123	47.5513
GOTERM_CC_FAT	GO:0043232~intracellular non-membrane-bounded organelle	5	3.47222	0.118789	4491347, 4490125, 4489601, 4491712, 4492849	12	90	498	2.30556	0.897331	0.36571	60.6294
GOTERM_CC_FAT	GO:0043228~non-membrane-bounded organelle	5	3.47222	0.118789	4491347, 4490125, 4489601, 4491712, 4492849	12	90	498	2.30556	0.897331	0.36571	60.6294
GOTERM_BP_FAT	GO:0001539~ciliary or flagellar motility	3	2.08333	0.167608	4491347, 4490125, 4489601	71	17	1605	3.98923	1	0.958913	90.9223
GOTERM_BP_FAT	GO:0048870~cell motility	3	2.08333	0.167608	4491347, 4490125, 4489601	71	17	1605	3.98923	1	0.958913	90.9223
GOTERM_BP_FAT	GO:0051674~localization of cell	3	2.08333	0.167608	4491347, 4490125, 4489601	71	17	1605	3.98923	1	0.958913	90.9223
GOTERM_BP_FAT	GO:0006928~cell motion	3	2.08333	0.199597	4491347, 4490125, 4489601	71	19	1605	3.56931	1	0.967228	94.5627
Annotation Cluster 3	Enrichment Score: 1.2734736238554671
Category	Term	Count	%	PValue	Genes	List Total	Pop Hits	Pop Total	Fold Enrichment	Bonferroni	Benjamini	FDR
KEGG_PATHWAY	bay00562:Inositol phosphate metabolism	4	2.77778	0.0133115	4491355, 4490162, 4490118, 4491387	49	11	993	7.3692	0.515019	0.515019	12.303
GOTERM_BP_FAT	GO:0006020~inositol metabolic process	3	2.08333	0.0251053	4491355, 4490162, 4490118	71	6	1605	11.3028	0.998688	0.963777	28.2902
GOTERM_BP_FAT	GO:0019310~inositol catabolic process	3	2.08333	0.0251053	4491355, 4490162, 4490118	71	6	1605	11.3028	0.998688	0.963777	28.2902
GOTERM_BP_FAT	GO:0046174~polyol catabolic process	3	2.08333	0.0341662	4491355, 4490162, 4490118	71	7	1605	9.68813	0.999885	0.951414	36.5343
GOTERM_BP_FAT	GO:0044275~cellular carbohydrate catabolic process	5	3.47222	0.0573194	4490466, 4491461, 4491355, 4490162, 4490118	71	34	1605	3.32436	1	0.954098	53.7921
GOTERM_BP_FAT	GO:0019751~polyol metabolic process	3	2.08333	0.151986	4491355, 4490162, 4490118	71	16	1605	4.23856	1	0.972281	88.4231
GOTERM_BP_FAT	GO:0046164~alcohol catabolic process	4	2.77778	0.160509	4490466, 4491355, 4490162, 4490118	71	32	1605	2.8257	1	0.970182	89.8559
GOTERM_BP_FAT	GO:0016052~carbohydrate catabolic process	5	3.47222	0.161903	4490466, 4491461, 4491355, 4490162, 4490118	71	49	1605	2.3067	1	0.962848	90.0741
Annotation Cluster 4	Enrichment Score: 0.8642793524563751
Category	Term	Count	%	PValue	Genes	List Total	Pop Hits	Pop Total	Fold Enrichment	Bonferroni	Benjamini	FDR
GOTERM_BP_FAT	GO:0031327~negative regulation of cellular biosynthetic process	3	2.08333	0.136685	4491026, 4490500, 4491865	71	15	1605	4.52113	1	0.969418	85.3727
GOTERM_BP_FAT	GO:0009890~negative regulation of biosynthetic process	3	2.08333	0.136685	4491026, 4490500, 4491865	71	15	1605	4.52113	1	0.969418	85.3727
GOTERM_BP_FAT	GO:0010605~negative regulation of macromolecule metabolic process	3	2.08333	0.136685	4491026, 4490500, 4491865	71	15	1605	4.52113	1	0.969418	85.3727
GOTERM_BP_FAT	GO:0010558~negative regulation of macromolecule biosynthetic process	3	2.08333	0.136685	4491026, 4490500, 4491865	71	15	1605	4.52113	1	0.969418	85.3727
GOTERM_BP_FAT	GO:0010629~negative regulation of gene expression	3	2.08333	0.136685	4491026, 4490500, 4491865	71	15	1605	4.52113	1	0.969418	85.3727
GOTERM_BP_FAT	GO:0045934~negative regulation of nucleobase, nucleoside, nucleotide and nucleic acid metabolic process	3	2.08333	0.136685	4491026, 4490500, 4491865	71	15	1605	4.52113	1	0.969418	85.3727
GOTERM_BP_FAT	GO:0051172~negative regulation of nitrogen compound metabolic process	3	2.08333	0.136685	4491026, 4490500, 4491865	71	15	1605	4.52113	1	0.969418	85.3727
GOTERM_BP_FAT	GO:0016481~negative regulation of transcription	3	2.08333	0.136685	4491026, 4490500, 4491865	71	15	1605	4.52113	1	0.969418	85.3727
Annotation Cluster 5	Enrichment Score: 0.8338146207615881
Category	Term	Count	%	PValue	Genes	List Total	Pop Hits	Pop Total	Fold Enrichment	Bonferroni	Benjamini	FDR
GOTERM_MF_FAT	GO:0008982~protein-N(PI)-phosphohistidine-sugar phosphotransferase activity	4	2.77778	0.0679294	4489941, 4491384, 4492852, 4493009	78	23	1845	4.11371	0.999996	0.954737	57.8208
GOTERM_MF_FAT	GO:0005351~sugar:hydrogen symporter activity	4	2.77778	0.108511	4489941, 4491384, 4492852, 4493009	78	28	1845	3.37912	1	0.982458	75.5735
GOTERM_MF_FAT	GO:0005402~cation:sugar symporter activity	4	2.77778	0.108511	4489941, 4491384, 4492852, 4493009	78	28	1845	3.37912	1	0.982458	75.5735
GOTERM_MF_FAT	GO:0015295~solute:hydrogen symporter activity	4	2.77778	0.108511	4489941, 4491384, 4492852, 4493009	78	28	1845	3.37912	1	0.982458	75.5735
GOTERM_BP_FAT	GO:0009401~phosphoenolpyruvate-dependent sugar phosphotransferase system	4	2.77778	0.110112	4489941, 4491384, 4492852, 4493009	71	27	1605	3.34898	1	0.966058	78.2548
GOTERM_MF_FAT	GO:0051119~sugar transmembrane transporter activity	4	2.77778	0.126873	4489941, 4491384, 4492852, 4493009	78	30	1845	3.15385	1	0.966999	81.0788
GOTERM_BP_FAT	GO:0008643~carbohydrate transport	4	2.77778	0.182369	4489941, 4491384, 4492852, 4493009	71	34	1605	2.65949	1	0.962538	92.8164
KEGG_PATHWAY	bay02060:Phosphotransferase system (PTS)	3	2.08333	0.269716	4491384, 4492852, 4493009	49	21	993	2.89504	1	0.880169	95.4007
GOTERM_MF_FAT	GO:0015293~symporter activity	4	2.77778	0.277433	4489941, 4491384, 4492852, 4493009	78	44	1845	2.15035	1	0.996717	98.1454
GOTERM_MF_FAT	GO:0015294~solute:cation symporter activity	4	2.77778	0.277433	4489941, 4491384, 4492852, 4493009	78	44	1845	2.15035	1	0.996717	98.1454
Annotation Cluster 6	Enrichment Score: 0.7132423150600896
Category	Term	Count	%	PValue	Genes	List Total	Pop Hits	Pop Total	Fold Enrichment	Bonferroni	Benjamini	FDR
GOTERM_BP_FAT	GO:0046394~carboxylic acid biosynthetic process	11	7.63889	0.0487925	4492261, 4491999, 4491572, 4490500, 4490780, 4492756, 4491787, 4492411, 4490527, 4490004, 4491560	71	129	1605	1.92761	0.999998	0.961765	48.0167
GOTERM_BP_FAT	GO:0016053~organic acid biosynthetic process	11	7.63889	0.0606495	4492261, 4491999, 4491572, 4490500, 4490780, 4492756, 4491787, 4492411, 4490527, 4490004, 4491560	71	134	1605	1.85569	1	0.934234	55.8821
GOTERM_BP_FAT	GO:0006633~fatty acid biosynthetic process	4	2.77778	0.0675569	4492261, 4490500, 4490527, 4490004	71	22	1605	4.11012	1	0.92632	59.9417
GOTERM_BP_FAT	GO:0006631~fatty acid metabolic process	4	2.77778	0.0835016	4492261, 4490500, 4490527, 4490004	71	24	1605	3.76761	1	0.94185	68.0314
GOTERM_BP_FAT	GO:0043648~dicarboxylic acid metabolic process	3	2.08333	0.347333	4491999, 4491572, 4490780	71	28	1605	2.42203	1	0.997153	99.623
GOTERM_BP_FAT	GO:0008610~lipid biosynthetic process	4	2.77778	0.385893	4492261, 4490500, 4490527, 4490004	71	51	1605	1.77299	1	0.998276	99.83
GOTERM_BP_FAT	GO:0008652~cellular amino acid biosynthetic process	6	4.16667	0.444921	4491999, 4491572, 4490780, 4492756, 4491787, 4492411	71	100	1605	1.35634	1	0.998744	99.9547
GOTERM_BP_FAT	GO:0009309~amine biosynthetic process	6	4.16667	0.480117	4491999, 4491572, 4490780, 4492756, 4491787, 4492411	71	104	1605	1.30417	1	0.998918	99.9808
GOTERM_BP_FAT	GO:0044271~nitrogen compound biosynthetic process	9	6.25	0.796951	4491999, 4491758, 4491572, 4490780, 4489921, 4492756, 4491787, 4492411, 4491560	71	227	1605	0.896259	1	0.999995	100
Annotation Cluster 7	Enrichment Score: 0.6000095087563052
Category	Term	Count	%	PValue	Genes	List Total	Pop Hits	Pop Total	Fold Enrichment	Bonferroni	Benjamini	FDR
INTERPRO	IPR014030:Beta-ketoacyl synthase, N-terminal	3	2.08333	0.221542	4492261, 4492767, 4490004	119	23	3061	3.35513	1	1	96.2851
INTERPRO	IPR014031:Beta-ketoacyl synthase, C-terminal	3	2.08333	0.221542	4492261, 4492767, 4490004	119	23	3061	3.35513	1	1	96.2851
INTERPRO	IPR016038:Thiolase-like, subgroup	3	2.08333	0.322894	4492261, 4492767, 4490004	119	30	3061	2.57227	1	1	99.4065
Annotation Cluster 8	Enrichment Score: 0.578245199344551
Category	Term	Count	%	PValue	Genes	List Total	Pop Hits	Pop Total	Fold Enrichment	Bonferroni	Benjamini	FDR
GOTERM_MF_FAT	GO:0017171~serine hydrolase activity	4	2.77778	0.117555	4491026, 4492538, 4489772, 4491143	78	29	1845	3.2626	1	0.974482	78.4463
GOTERM_MF_FAT	GO:0008236~serine-type peptidase activity	4	2.77778	0.117555	4491026, 4492538, 4489772, 4491143	78	29	1845	3.2626	1	0.974482	78.4463
GOTERM_MF_FAT	GO:0008233~peptidase activity	6	4.16667	0.295922	4491026, 4491039, 4492538, 4492091, 4489772, 4491143	78	87	1845	1.6313	1	0.996353	98.6507
GOTERM_MF_FAT	GO:0070011~peptidase activity, acting on L-amino acid peptides	5	3.47222	0.402299	4491026, 4491039, 4492538, 4489772, 4491143	78	77	1845	1.53596	1	0.999058	99.8192
GOTERM_BP_FAT	GO:0006508~proteolysis	5	3.47222	0.445981	4491026, 4491039, 4492538, 4489772, 4491143	71	78	1605	1.44908	1	0.998375	99.9558
GOTERM_MF_FAT	GO:0004175~endopeptidase activity	3	2.08333	0.462388	4491026, 4491039, 4491143	78	37	1845	1.91788	1	0.999591	99.9507
Annotation Cluster 9	Enrichment Score: 0.5641908694766186
Category	Term	Count	%	PValue	Genes	List Total	Pop Hits	Pop Total	Fold Enrichment	Bonferroni	Benjamini	FDR
SP_PIR_KEYWORDS	oxidoreductase	12	8.33333	0.108232	4491679, 4492797, 4491805, 4491999, 4490952, 4492067, 4492168, 4491065, 4490118, 4492411, 4489721, 4490527	144	187	3682	1.64082	0.999536	0.853202	69.1135
GOTERM_BP_FAT	GO:0055114~oxidation reduction	12	8.33333	0.402509	4491679, 4492797, 4491805, 4491999, 4490952, 4492067, 4492168, 4491065, 4490118, 4492411, 4489721, 4490527	71	227	1605	1.19501	1	0.997779	99.8812
INTERPRO	IPR016040:NAD(P)-binding domain	6	4.16667	0.465905	4491805, 4491999, 4490434, 4490118, 4492411, 4490527	119	116	3061	1.33048	1	1	99.9738
Annotation Cluster 10	Enrichment Score: 0.4211256599318191
Category	Term	Count	%	PValue	Genes	List Total	Pop Hits	Pop Total	Fold Enrichment	Bonferroni	Benjamini	FDR
GOTERM_MF_FAT	GO:0031406~carboxylic acid binding	5	3.47222	0.276431	4491787, 4492767, 4492411, 4492830, 4492091	78	64	1845	1.84796	1	0.998213	98.1135
GOTERM_MF_FAT	GO:0016597~amino acid binding	4	2.77778	0.277433	4491787, 4492767, 4492411, 4492830	78	44	1845	2.15035	1	0.996717	98.1454
GOTERM_MF_FAT	GO:0043176~amine binding	4	2.77778	0.277433	4491787, 4492767, 4492411, 4492830	78	44	1845	2.15035	1	0.996717	98.1454
GOTERM_MF_FAT	GO:0048037~cofactor binding	5	3.47222	0.97184	4492767, 4492411, 4492830, 4490527, 4491560	78	196	1845	0.603414	1	1	100
Annotation Cluster 11	Enrichment Score: 0.27941886386368703
Category	Term	Count	%	PValue	Genes	List Total	Pop Hits	Pop Total	Fold Enrichment	Bonferroni	Benjamini	FDR
SP_PIR_KEYWORDS	Transcription	9	6.25	0.345451	4490090, 4491026, 4490951, 4490500, 4490688, 4491363, 4492164, 4490722, 4490556	144	171	3682	1.34576	1	0.991196	98.7051
GOTERM_BP_FAT	GO:0045449~regulation of transcription	13	9.02778	0.389837	4490951, 4491579, 4490500, 4490688, 4491865, 4491346, 4490090, 4491026, 4492146, 4491363, 4492164, 4490556, 4490248	71	247	1605	1.18977	1	0.997845	99.8437
SP_PIR_KEYWORDS	transcription regulation	8	5.55556	0.461606	4490090, 4491026, 4490951, 4490500, 4490688, 4491363, 4492164, 4490556	144	165	3682	1.23973	1	0.997332	99.8254
SP_PIR_KEYWORDS	dna-binding	9	6.25	0.49581	4490090, 4491346, 4491026, 4490951, 4490500, 4489835, 4490688, 4492164, 4490556	144	196	3682	1.17411	1	0.99677	99.9109
GOTERM_BP_FAT	GO:0006350~transcription	9	6.25	0.508594	4490090, 4491026, 4490951, 4490500, 4490688, 4491363, 4492164, 4490722, 4490556	71	176	1605	1.15597	1	0.999201	99.9908
GOTERM_MF_FAT	GO:0003677~DNA binding	14	9.72222	0.515702	4490951, 4490500, 4492565, 4490416, 4489835, 4490688, 4490722, 4491346, 4490090, 4491026, 4492164, 4491712, 4490556, 4490248	78	305	1845	1.08575	1	0.999798	99.9863
GOTERM_MF_FAT	GO:0030528~transcription regulator activity	10	6.94444	0.539361	4490090, 4491346, 4490951, 4490500, 4490688, 4491363, 4492164, 4491865, 4490556, 4490248	78	213	1845	1.11051	1	0.999802	99.9926
GOTERM_BP_FAT	GO:0051252~regulation of RNA metabolic process	11	7.63889	0.570626	4490090, 4491346, 4491026, 4490951, 4491579, 4490688, 4491363, 4492164, 4491865, 4490556, 4490248	71	232	1605	1.07182	1	0.999504	99.9984
GOTERM_BP_FAT	GO:0006355~regulation of transcription, DNA-dependent	11	7.63889	0.570626	4490090, 4491346, 4491026, 4490951, 4491579, 4490688, 4491363, 4492164, 4491865, 4490556, 4490248	71	232	1605	1.07182	1	0.999504	99.9984
GOTERM_MF_FAT	GO:0003700~transcription factor activity	7	4.86111	0.712808	4490090, 4491346, 4490951, 4490500, 4490688, 4492164, 4490248	78	167	1845	0.991479	1	0.999998	100
INTERPRO	IPR011991:Winged helix repressor DNA-binding	4	2.77778	0.834085	4490090, 4491026, 4490951, 4492164	119	116	3061	0.886989	1	1	100
Annotation Cluster 12	Enrichment Score: 0.16748315783746753
Category	Term	Count	%	PValue	Genes	List Total	Pop Hits	Pop Total	Fold Enrichment	Bonferroni	Benjamini	FDR
INTERPRO	IPR013781:Glycoside hydrolase, subgroup, catalytic core	3	2.08333	0.12449	4489838, 4491461, 4490579	119	16	3061	4.823	1	1	82.5882
GOTERM_MF_FAT	GO:0008270~zinc ion binding	3	2.08333	0.876219	4491065, 4493068, 4490088	78	84	1845	0.84478	1	1	100
GOTERM_MF_FAT	GO:0043169~cation binding	8	5.55556	0.96724	4489838, 4490952, 4491461, 4490579, 4491065, 4490162, 4493068, 4490088	78	286	1845	0.661646	1	1	100
GOTERM_MF_FAT	GO:0043167~ion binding	8	5.55556	0.96724	4489838, 4490952, 4491461, 4490579, 4491065, 4490162, 4493068, 4490088	78	286	1845	0.661646	1	1	100
GOTERM_MF_FAT	GO:0046914~transition metal ion binding	5	3.47222	0.970911	4490952, 4491065, 4490162, 4493068, 4490088	78	195	1845	0.606509	1	1	100
GOTERM_MF_FAT	GO:0046872~metal ion binding	5	3.47222	0.997947	449095
