# Supplementary material for: Linking Plant Nutritional Status to Plant-Microbe Interactions
Source: PLoS One. 2013 Jul 16;8(7):e68555. doi: 10.1371/journal.pone.0068555 (PMC3713015; doi:10.1371/journal.pone.0068555)
Supplement: Table S4 — Differentially expressed bacterial genes in the presence of phosphate-deficient maize root exudates in exponential (OD 1.0) and transient growth phase (OD 3.0). (XLSX) [file pone.0068555.s004.xlsx]

## Sheet: up_OD1.0
Gene ID	Gene and function	M	Fold-change	p-value
B_amylo_FZB42_3805	ncRNA	1.52425	2.87636	0.0197546
RBAM_021880	yqjT - conserved hypothetical protein	1.42283	2.68111	0.00263976
RBAM_034640	hypothetical protein	1.32322	2.50224	0.0369825
RBAM_027670	ytkA - hypothetical protein	1.30943	2.47843	0.00442335
RBAM_013450	motA - motility protein	1.25111	2.38024	0.0348095
RBAM_007430	putative ABC transporter permease	1.19711	2.2928	0.018983
RBAM_034440	arfM - putative transcriptional regulator involved in regulation of anaerobic genes	1.13427	2.19507	0.000820388
RBAM_007740	hypothetical protein	1.12824	2.18593	0.0297202
RBAM_017570	hypothetical protein	1.12095	2.17491	0.00477422
RBAM_018880	yobW - hypothetical protein involved in sporulation	1.07243	2.10298	0.0277047
RBAM_034560	hypothetical protein	1.06961	2.09887	0.00106967
RBAM_000510	ksgA - dimethyladenosine transferase involved in resistance to kasugamycin	1.06452	2.09148	0.0352817
RBAM_000010	dnaA - chromosomal replication initiatior protein	1.05048	2.07122	0.000781561
B_amylo_FZB42_3992	ncRNA	1.04258	2.05991	0.00220271
RBAM_025990	thrS - threonyl-tRNA synthetase	0.979422	1.97168	0.0392257
RBAM_023810	lepA - GTP-binding protein	0.971871	1.96138	0.000871198
RBAM_008260	hypothetical protein	0.957297	1.94167	0.00605526
RBAM_019470	hypothetical protein	0.929164	1.90417	0.0347212
RBAM_006400	ydiF - putative ABC transporter ATP-binding	0.921936	1.89466	0.000249772
RBAM_016580	spoVFB - dipicolinate synthase subunit B involved in dipicolic acid production	0.917619	1.88899	0.0408196
RBAM_027830	ytaB - conserved hypothetical protein involved in survival of ethanol and salt stresses	0.846984	1.79874	0.00837164
RBAM_024930	nifS - cysteine desulfurase involved in NAD biosynthesis	0.844958	1.79621	0.0466359
RBAM_023370	yqfZ - conserved hypothetical protein	0.818673	1.76378	0.0469889
RBAM_019600	cgeD - spore maturation protein	0.815342	1.75972	0.0064717
RBAM_035720	dltB - D-alanine export protein involved in biosynthesis of teichoic acid	0.814564	1.75877	0.0185649
RBAM_037880	ynaF - conserved hypothetical protein	0.811332	1.75483	0.0207305
RBAM_026630	hypothetical protein	0.797484	1.73807	0.0190664

## Sheet: down_OD1.0
Gene ID	Gene and function	M	Fold-change	p-value
RBAM_034710	ywfO - conserved hypothetical protein	-1.05302	2.07487	0.0235517

## Sheet: up_OD3.0
Gene ID	Gene and function	M	Fold-change	p-value
RBAM_031360	yvbV - conserved hypothetical protein	2.98413	7.91246	0.00112245
RBAM_009310	yhcC - hypothetical protein	1.75385	3.37257	0.0338264
RBAM_011580	yjbJ - putative lytic transglycosylase involved in cell wall turnover	1.75247	3.36936	0.00987136
RBAM_014130	fruK - fructose 1-phosphate kinase involved in fructose utilization	1.72618	3.30852	1.0067e-06
RBAM_014120	fruR - transcription repressor of fructose operon	1.6745	3.19209	7.8839e-08
RBAM_010560	hemAT - haem-based aerotactic transducer involved in movement towards oxygen	1.57988	2.98945	1.28454e-06
RBAM_032580	flgM - negative regulator of flagellin synthesis (Anti-sigma-D factor)	1.48055	2.79055	9.37872e-06
RBAM_033080	rbsR - ribose operon transcriptional repressor involved in the regulation of ribose utilization	1.45019	2.73243	2.95962e-10
RBAM_015890	rnhB - ribonuclease HI involved in endonucleolytic cleavage of RNA in RNA-DNA hybrid molecules	1.41544	2.66742	2.24831e-06
RBAM_032970	ywtF - putative transcriptional regulator	1.36682	2.57902	0.0144128
RBAM_029060	besA - trilactone hydrolase involved in iron acquisition	1.34294	2.53668	0.0197049
RBAM_000700	yabQ - hypothetical protein involved in sporulation	1.32675	2.50837	0.00126387
RBAM_036620	yxdK - two-component sensor histidine kinase involved in the regulation of the ABC transporter YxdL-YxdM	1.3262	2.50741	0.0229696
RBAM_032490	fliS - flagellar protein involved in motility and chemotaxis	1.31141	2.48183	5.68196e-06
RBAM_032550	flgL - flagellar hook-associated protein III (HAPIII) involved in motility and chemotaxis	1.23408	2.35231	1.03584e-06
RBAM_001560	rplF - ribosomal protein L6 (BL8) involved in translation	1.23233	2.34947	0.000732595
RBAM_017920	hypothetical protein	1.22846	2.34316	3.41821e-05
RBAM_033000	pgdS - gamma-DL-glutamyl hydrolase precursor involved in polyglutamic acid degradation	1.19645	2.29176	0.00376345
RBAM_006940	purH - inosine-monophosphate cyclohydrolase involved in purine biosynthesis	1.19296	2.28621	0.000291525
RBAM_013440	motB - motility protein	1.19252	2.28552	1.7844e-05
RBAM_002320	glmS - l-glutamine-D-fructose-6-phosphate amidotransferase involved in cell wall synthesis	1.18993	2.28141	9.80382e-09
RBAM_033100	rbsD - ribose ABC transporter (membrane protein) involved in ribose uptake	1.16688	2.24525	3.14919e-06
RBAM_004240	PTS mannitol-specific enzyme IIA component	1.13679	2.19892	0.000464517
RBAM_015680	sdaAB - L-serine dehydratase (beta chain) involved in serine utilization	1.10328	2.14842	0.0142152
RBAM_033120	rbsC - ribose ABC transporter (permease) involved in ribose uptake	1.08499	2.12137	7.35311e-09
RBAM_033090	rbsK - ribokinase involved in ribose utilization	1.06805	2.09659	4.72321e-08
RBAM_032560	flgK - flagellar hook-associated protein I (HAPI) involved in motility and chemotaxis	1.05864	2.08296	6.22827e-08
RBAM_017930	ynfC - hypothetical protein	1.03218	2.04511	0.00115727
RBAM_032570	yvyG - conserved hypothetical protein	1.02659	2.0372	1.98173e-05
RBAM_032480	fliT - flagellar protein involved in motility and chemotaxis	1.02643	2.03698	1.98173e-05
RBAM_024640	yrvN - conserved hypothetical protein	1.01533	2.02136	0.000911068
RBAM_025310	leuD - isopropylmalate isomerase small subunit involved in biosynthesis of leucine	1.00913	2.0127	7.23364e-05
RBAM_001530	rplE - ribosomal protein L5 (BL6) involved in translation	1.00225	2.00312	0.00275896
RBAM_032500	fliD - flagellar hook-associated protein II (HAPII) involved in motility and chemotaxis	0.997407	1.99641	6.22827e-08
RBAM_011880	ABC (ATP-binding cassette) transporter nucleotide-binding domain	0.989815	1.98593	4.72321e-08
RBAM_002110	feuB - iron-uptake system permease protein involved in iron acquisition	0.989468	1.98545	3.1286e-05
RBAM_001550	rpsH - ribosomal protein S8 (BS8) involved in translation	0.98634	1.98115	0.0101872
RBAM_001570	rplR - ribosomal protein L18 involved in translation	0.973074	1.96302	9.11801e-09
RBAM_001680	rpoA - RNA polymerase (alpha subunit) involved in transcription	0.958995	1.94395	8.44274e-07
RBAM_029080	yuiG - conserved hypothetical protein	0.952829	1.93566	0.017813
RBAM_037980	rpsR - ribosomal protein S18 involved in translation	0.937464	1.91516	0.0292831
RBAM_001610	secY - preprotein translocase subunit involved in protein secretion	0.92997	1.90524	2.95962e-10
RBAM_011870	putative ABC-type multidrug transport system, permease	0.927422	1.90187	8.7107e-08
RBAM_001640	infA - translation initiation factor IF-I involved in translation	0.925592	1.89946	2.90873e-05
RBAM_025950	ysbA - conserved hypothetical protein	0.910876	1.88019	0.000129052
RBAM_025940	ysbB - antiholin-like protein	0.905651	1.87339	2.37337e-06
RBAM_031440	gntP - gluconate permease involved in gluconate uptake	0.884015	1.8455	2.80113e-05
RBAM_015370	pyrD - dihydroorotate dehydrogenase (catalytic subunit)involved in pyrimidine biosynthesis	0.878451	1.8384	0.0095466
RBAM_015820	rpsP - 30S ribosomal protein S16 involved in translation	0.873225	1.83175	0.0130565
RBAM_015380	pyrF - orotidine 5'-phosphate decarboxylase involved in pyrimidine biosynthesis	0.869674	1.82725	0.000826246
RBAM_016010	flgB - flagellar basal-body rod protein involved in motility and chemotaxis	0.865028	1.82137	2.86967e-06
RBAM_001520	rplX - ribosomal protein L24 (BL23) (histone-like protein HPB12) involved in translation	0.863471	1.81941	0.000497557
RBAM_036830	yxcA - hypothetical protein	0.862013	1.81757	0.0435276
RBAM_001510	rplN - ribosomal protein L14 involved in translation	0.860497	1.81566	0.00220068
RBAM_037500	yycC - hypothetical protein	0.85275	1.80594	0.00834531
	Genes involved in protein synthesis (translation)
RBAM_001560	rplF - ribosomal protein L6 (BL8) involved in translation	1.23233	2.34947	0.000732595
RBAM_001530	rplE - ribosomal protein L5 (BL6) involved in translation	1.00225	2.00312	0.00275896
RBAM_001550	rpsH - ribosomal protein S8 (BS8) involved in translation	0.98634	1.98115	0.0101872
RBAM_001570	rplR - ribosomal protein L18 involved in translation	0.973074	1.96302	9.11801e-09
RBAM_037980	rpsR - ribosomal protein S18 involved in translation	0.937464	1.91516	0.0292831
RBAM_001640	infA - translation initiation factor IF-I involved in translation	0.925592	1.89946	2.90873e-05
RBAM_015820	rpsP - 30S ribosomal protein S16 involved in translation	0.873225	1.83175	0.0130565
RBAM_001520	rplX - ribosomal protein L24 (BL23) (histone-like protein HPB12) involved in translation	0.863471	1.81941	0.000497557
RBAM_001510	rplN - ribosomal protein L14 involved in translation	0.860497	1.81566	0.00220068
	Genes involved in motility and chemotaxis
RBAM_032580	flgM - negative regulator of flagellin synthesis (Anti-sigma-D factor)	1.48055	2.79055	9.37872e-06
RBAM_032490	fliS - flagellar protein involved in motility and chemotaxis	1.31141	2.48183	5.68196e-06
RBAM_032550	flgL - flagellar hook-associated protein III (HAPIII) involved in motility and chemotaxis	1.23408	2.35231	1.03584e-06
RBAM_013440	motB - motility protein	1.19252	2.28552	1.7844e-05
RBAM_032480	fliT - flagellar protein involved in motility and chemotaxis	1.02643	2.03698	1.98173e-05
RBAM_032500	fliD - flagellar hook-associated protein II (HAPII) involved in motility and chemotaxis	0.997407	1.99641	6.22827e-08
RBAM_016010	flgB - flagellar basal-body rod protein involved in motility and chemotaxis	0.865028	1.82137	2.86967e-06
	Genes involved in carbohydrate uptake and utilization
RBAM_033080	rbsR - ribose operon transcriptional repressor involved in the regulation of ribose utilization	1.45019	2.73243	2.95962e-10
RBAM_033100	rbsD - ribose ABC transporter (membrane protein) involved in ribose uptake	1.16688	2.24525	3.14919e-06
RBAM_014130	fruK - fructose 1-phosphate kinase involved in fructose utilization	1.72618	3.30852	1.0067e-06
RBAM_004240	PTS mannitol-specific enzyme IIA component	1.13679	2.19892	0.000464517
RBAM_033120	rbsC - ribose ABC transporter (permease) involved in ribose uptake	1.08499	2.12137	7.35311e-09
RBAM_033090	rbsK - ribokinase involved in ribose utilization	1.06805	2.09659	4.72321e-08
RBAM_031440	gntP - gluconate permease involved in gluconate uptake	0.884015	1.8455	2.80113e-05

## Sheet: down_OD3.0
Gene ID	Gene and function	M	Fold-change	p-value
RBAM_015730	fabD - malonyl CoA-acyl carrier protein transacylase	-0.855123	-1.80891	2.85835e-05
B_amylo_FZB42_3909	predicted ncRNA	-0.857901	-1.8124	0.0241066
RBAM_012790	dppC - dipeptide transport system permease protein involved in uptake of dipeptides	-0.86124	-1.8166	3.62775e-05
RBAM_019740	uvrX - UV-damage repair protein involved in DNA repair after UV damage	-0.869555	-1.8271	0.0515326
RBAM_036720	iolG - myo-inositol 2-dehydrogenase involved in myo-inositol catabolism	-0.873644	-1.83229	0.00364596
RBAM_022130	yqjL - putative hydrolase involved in resistence against paraquat	-0.875882	-1.83513	0.0011165
RBAM_016540	ylxY - putative deacetylase	-0.893398	-1.85755	0.00740474
RBAM_018540	ggt - gamma-glutamyltranspeptidase involved in degradation of poly-glutamate capsules	-0.895917	-1.86079	0.0528951
RBAM_011810	hypothetical protein	-0.897852	-1.86329	0.0423904
RBAM_022570	recN - DNA repair protein	-0.916589	-1.88765	0.000288279
RBAM_022330	bkdAA - branched-chain alpha-keto acid dehydrogenase E1 subunit (2-oxoisovalerate dehydrogenase alpha) involved in utilization of branched-chain keto acids	-0.917581	-1.88895	9.29373e-05
RBAM_004730	gsiB - general stress protein	-0.922396	-1.89526	0.000948646
RBAM_031200	hypothetical protein	-0.929012	-1.90397	0.0326609
RBAM_020440	sspM - small, acid-soluble spore protein involved in protection of spore DNA	-0.929132	-1.90413	0.00450173
RBAM_021700	ansB - aspartate ammonia-lyase involved in aspartate degradation	-0.935522	-1.91258	0.0209954
RBAM_013790	hypothetical protein	-0.936386	-1.91373	0.000288279
RBAM_000430	yabB - conserved hypothetical protein	-0.938446	-1.91646	0.0382873
B_amylo_FZB42_3884	predicted ncRNA	-0.941075	-1.91996	0.0278375
RBAM_009760	sigM - RNA polymerase ECF(extracytoplasmic function)-type sigma factor involved in resistance against cell envelope stress, oxidative stress and salt stress	-0.952216	-1.93484	0.0333071
B_amylo_FZB42_3895	predicted ncRNA	-0.957375	-1.94177	0.0017705
RBAM_025670	yshB - hypothetical protein	-0.973648	-1.9638	0.024537
RBAM_003780	tcyA - cystine ABC transporter binding protein involved in cystine uptake	-0.977855	-1.96953	0.0400187
RBAM_015090	murB - UDP-N-acetylenolpyruvoylglucosamine reductase involved in peptidoglycan precursor biosynthesis	-0.979988	-1.97245	0.00299401
RBAM_009090	katA - vegetative catalase involved in detoxification (degradation) of hydrogen peroxide	-1.0205	-2.02863	0.00385992
RBAM_032010	trxB - thioredoxin reductase	-1.02567	-2.0359	0.0102569
RBAM_025290	tig - trigger factor (prolyl isomerase) involved in protein folding	-1.04375	-2.06158	0.00285104
RBAM_008570	yfhE - hypothetical protein involved in survival of salt and ethanol stresses and low temperatures	-1.0558	-2.07887	0.0152156
RBAM_019240	hypothetical protein	-1.06136	-2.0869	0.0169304
RBAM_025650	mutSB - DNA mismatch repair protein involved in DNA repair	-1.067	-2.09508	0.0120044
RBAM_012470	xlyB - N-acetylmuramoyl-L-alanine amidase involved in PBSX prophage-mediated lysis	-1.06852	-2.09729	0.00047592
RBAM_013750	ykwD - conserved hypothetical protein	-1.07994	-2.11394	0.0226513
RBAM_021160	ypbD - conserved hypothetical protein	-1.08126	-2.11589	0.0290071
RBAM_012700	ykaA - conserved hypothetical protein	-1.08775	-2.12542	5.43671e-05
RBAM_029480	yunF - conserved hypothetical protein	-1.0921	-2.13184	0.0353639
RBAM_014630	ylaG - putative GTP-binding elongation factor	-1.10387	-2.1493	0.00619949
RBAM_029210	putative ABC-transporter ATP-binding protein	-1.12002	-2.17349	9.12475e-06
RBAM_020640	dapB - dihydrodipicolinate reductase involved in biosynthesis of lysine and peptidoglycan	-1.12143	-2.17563	0.00817197
RBAM_012410	uxaB - tagaturonate reductase (altronate oxidoreductase) involved in hexuronate utilization	-1.13337	-2.1937	0.0390766
RBAM_018620	gltA - glutamate synthase [NADPH] large subunit	-1.14135	-2.20587	0.012597
B_amylo_FZB42_4038	predicted ncRNA	-1.17461	-2.25732	0.0332348
RBAM_020470	ponA - bifunctional glucosyl transferase/ transpeptidase penicillin-binding proteins IA/IB	-1.18381	-2.27177	0.00747745
RBAM_020630	mgsA - methylglyoxal synthase involved in bypass of glycolysis	-1.18896	-2.27989	0.0536296
RBAM_019440	yodL - hypothetical protein	-1.22371	-2.33546	0.0266666
RBAM_027250	leuS - leucyl-tRNA synthetase involved in translation	-1.23606	-2.35555	0.0485739
RBAM_036710	iolH - inositol utilization protein H involved in myo-inositol catabolism	-1.30347	-2.46821	0.0355464
RBAM_015960	trmFO - tRNA:m(5)U-54 methyltransferase involved in tRNA modification	-1.34337	-2.53744	0.0391845
RBAM_017340	xylR - xylose operon repressor protein involved in regulation of xylan and xylose utilization	-1.34995	-2.54904	0.0383403
RBAM_006180	putative transcriptional regulator (gntr family)	-1.35793	-2.56317	0.00202631
B_amylo_FZB42_3910	predicted ncRNA	-1.36883	-2.58262	0.00247413
RBAM_026380	argG - argininosuccinate synthase involved in biosynthesis of arginine	-1.39178	-2.62402	7.05072e-05
RBAM_018180	bmyA - bacillomycin D synthetase A involved in antibiotics production	-1.45006	-2.73219	0.0253094
RBAM_027410	ytzC - hypothetical protein	-1.45445	-2.74052	0.0140496
RBAM_023040	comGB - DNA transport machinery protein involved in competence, DNA uptake	-1.47642	-2.78258	0.038776
RBAM_023450	cshB -.putative ATP-dependent RNA helicase	-1.4822	-2.79375	0.0120859
RBAM_019360	bglA - 6-phospho-beta-glucosidase involved in beta-glucoside utilization	-1.50081	-2.83001	0.00189724
RBAM_011340	fabF - beta-ketoacyl-acyl carrier protein synthase II involved in fatty acid biosynthesis	-1.58335	-2.99665	0.00183808
RBAM_008360	malA - maltose-6'-phosphate glucosid involved in maltose utilization	-1.59186	-3.01437	0.0022873
RBAM_004120	ycnE - conserved hypothetical protein	-1.59699	-3.02512	0.0248158
RBAM_012080	penP - beta-lactamase precursor involved in resistance to beta-lactam antibiotics	-1.64477	-3.12699	0.00580804
RBAM_018960	yocH - putative cell-wall binding protein	-1.66014	-3.16047	7.53968e-06
RBAM_021430	ypuD - hypothetical protein	-1.66033	-3.16088	0.0176171
RBAM_011020	yitJ - conserved hypothetical protein	-1.66807	-3.17788	0.0115734
RBAM_036870	des - fatty acid desaturase involved in adaptation of membrane fluidity at low temperatures	-1.66943	-3.18088	0.0117574
RBAM_017910	parC - DNA topoisomerase IV subunit A involved in chromosome segregation and compaction	-1.73694	-3.33326	0.00947879
RBAM_013910	ccpC - transcriptional repressor involved in regulation of tricarboxylic acid branch of the TCA cycle	-1.78778	-3.45282	0.00298395
RBAM_025130	folC - folyl-polyglutamate synthetase involved in biosynthesis of folate	-1.80273	-3.48879	0.0497707
RBAM_012010	hypothetical protein	-1.80416	-3.49226	0.00792661
RBAM_013050	ispA - major intracellular serine protease precursor involved in protein degradation	-1.90935	-3.75639	0.00158296
RBAM_017190	nrdF - ribonucleoside-diphosphate reductase beta subunit involved in synthesis of deoxyribonucleoside triphosphates	-1.94481	-3.84987	0.00916345
RBAM_036590	yxeA - hypothetical protein	-2.05034	-4.14205	0.00451378
B_amylo_FZB42_3830	predicted ncRNA	-2.29112	-4.89436	0.00104145
B_amylo_FZB42_3908	predicted ncRNA	-3.21552	-9.28898	0.000166141
	Genes related to cellular stress
RBAM_019740	uvrX - UV-damage repair protein involved in DNA repair after UV damage	-0.869555	-1.8271	0.0515326
RBAM_022130	yqjL - putative hydrolase involved in resistence against paraquat	-0.875882	-1.83513	0.0011165
RBAM_004730	gsiB - general stress protein	-0.922396	-1.89526	0.000948646
RBAM_020440	sspM - small, acid-soluble spore protein involved in protection of spore DNA	-0.929132	-1.90413	0.00450173
RBAM_009760	sigM - RNA polymerase ECF(extracytoplasmic function)-type sigma factor involved in resistance against cell envelope stress, oxidative stress and salt stress	-0.952216	-1.93484	0.0333071
RBAM_009090	katA - vegetative catalase involved in detoxification (degradation) of hydrogen peroxide	-1.0205	-2.02863	0.00385992
RBAM_032010	trxB - thioredoxin reductase	-1.02567	-2.0359	0.0102569
RBAM_008570	yfhE - hypothetical protein involved in survival of salt and ethanol stresses and low temperatures	-1.0558	-2.07887	0.0152156
RBAM_025650	mutSB - DNA mismatch repair protein involved in DNA repair	-1.067	-2.09508	0.0120044
