# Supplementary material for: Linking Plant Nutritional Status to Plant-Microbe Interactions
Source: PLoS One. 2013 Jul 16;8(7):e68555. doi: 10.1371/journal.pone.0068555 (PMC3713015; doi:10.1371/journal.pone.0068555)
Supplement: Table S5 — Summary of ‘the functional annotation clustering’ tool analysis for the phosphate deficiency treatment exudates on bacterial gene expression. (XLSX) [file pone.0068555.s005.xlsx]

## Sheet: P 1.0 up
Annotation Cluster 1	Enrichment Score: 0.8583311791092088
Category	Term	Count	%	PValue	Genes	List Total	Pop Hits	Pop Total	Fold Enrichment	Bonferroni	Benjamini	FDR
GOTERM_MF_FAT	GO:0032553~ribonucleotide binding	5	20	0.0487445	4491484, 4491885, 4491952, 4489835, 4492208	9	354	1845	2.89548	0.89447	0.89447	37.4972
GOTERM_MF_FAT	GO:0032555~purine ribonucleotide binding	5	20	0.0487445	4491484, 4491885, 4491952, 4489835, 4492208	9	354	1845	2.89548	0.89447	0.89447	37.4972
GOTERM_MF_FAT	GO:0017076~purine nucleotide binding	5	20	0.0657993	4491484, 4491885, 4491952, 4489835, 4492208	9	388	1845	2.64175	0.953247	0.783776	47.2759
GOTERM_MF_FAT	GO:0000166~nucleotide binding	5	20	0.102225	4491484, 4491885, 4491952, 4489835, 4492208	9	446	1845	2.29821	0.992192	0.801615	63.7282
GOTERM_MF_FAT	GO:0005524~ATP binding	4	16	0.153792	4491484, 4491885, 4489835, 4492208	9	326	1845	2.51534	0.999455	0.847202	79.2045
GOTERM_MF_FAT	GO:0032559~adenyl ribonucleotide binding	4	16	0.153792	4491484, 4491885, 4489835, 4492208	9	326	1845	2.51534	0.999455	0.847202	79.2045
GOTERM_MF_FAT	GO:0001883~purine nucleoside binding	4	16	0.192068	4491484, 4491885, 4489835, 4492208	9	360	1845	2.27778	0.999932	0.853319	86.5439
GOTERM_MF_FAT	GO:0030554~adenyl nucleotide binding	4	16	0.192068	4491484, 4491885, 4489835, 4492208	9	360	1845	2.27778	0.999932	0.853319	86.5439
GOTERM_MF_FAT	GO:0001882~nucleoside binding	4	16	0.199149	4491484, 4491885, 4489835, 4492208	9	366	1845	2.24044	0.999954	0.810923	87.6129
SP_PIR_KEYWORDS	nucleotide-binding	4	16	0.261157	4491885, 4491952, 4489835, 4492208	25	273	3682	2.15795	0.989327	0.989327	87.8074
SP_PIR_KEYWORDS	atp-binding	3	12	0.498734	4491885, 4489835, 4492208	25	253	3682	1.7464	0.999968	0.99437	99.1783

## Sheet: P 3.0 up
Annotation Cluster 1	Enrichment Score: 4.175395881368489
Category	Term	Count	%	PValue	Genes	List Total	Pop Hits	Pop Total	Fold Enrichment	Bonferroni	Benjamini	FDR
GOTERM_MF_FAT	GO:0005198~structural molecule activity	11	20	5.9532e-08	4491295, 4489585, 4492774, 4492541, 4490058, 4491713, 4491878, 4489535, 4492936, 4492939, 4492291	33	66	1845	9.31818	5.596e-06	5.596e-06	6.5306e-05
SP_PIR_KEYWORDS	rrna-binding	7	12.7273	7.35372e-06	4491295, 4489585, 4492541, 4491713, 4489535, 4492939, 4492291	55	34	3682	13.7829	0.000330864	0.000330864	0.00691548
SP_PIR_KEYWORDS	ribosomal protein	8	14.5455	1.02039e-05	4491295, 4489585, 4492541, 4491713, 4491878, 4489535, 4492939, 4492291	55	54	3682	9.91785	0.000459072	0.000229563	0.00959568
SP_PIR_KEYWORDS	ribonucleoprotein	8	14.5455	1.02039e-05	4491295, 4489585, 4492541, 4491713, 4491878, 4489535, 4492939, 4492291	55	54	3682	9.91785	0.000459072	0.000229563	0.00959568
GOTERM_MF_FAT	GO:0019843~rRNA binding	7	12.7273	1.59261e-05	4491295, 4489585, 4492541, 4491713, 4489535, 4492939, 4492291	33	34	1845	11.5107	0.00149595	0.000748252	0.0174694
GOTERM_MF_FAT	GO:0003735~structural constituent of ribosome	8	14.5455	3.02897e-05	4491295, 4489585, 4492541, 4491713, 4491878, 4489535, 4492939, 4492291	33	56	1845	7.98701	0.00284322	0.00094864	0.0332224
GOTERM_CC_FAT	GO:0043228~non-membrane-bounded organelle	13	23.6364	4.45209e-05	4489585, 4492541, 4490058, 4489535, 4492936, 4491958, 4492291, 4492939, 4492774, 4491295, 4491660, 4491713, 4491878	22	90	498	3.2697	0.0011569	0.0011569	0.0365048
GOTERM_CC_FAT	GO:0043232~intracellular non-membrane-bounded organelle	13	23.6364	4.45209e-05	4489585, 4492541, 4490058, 4489535, 4492936, 4491958, 4492291, 4492939, 4492774, 4491295, 4491660, 4491713, 4491878	22	90	498	3.2697	0.0011569	0.0011569	0.0365048
SP_PIR_KEYWORDS	rna-binding	7	12.7273	0.000125157	4491295, 4489585, 4492541, 4491713, 4489535, 4492939, 4492291	55	55	3682	8.52033	0.00561657	0.00187571	0.11764
GOTERM_MF_FAT	GO:0003723~RNA binding	9	16.3636	0.00017361	4491295, 4489585, 4492541, 4491713, 4489535, 4489717, 4489783, 4492939, 4492291	33	98	1845	5.13451	0.0161883	0.00407188	0.190284
GOTERM_BP_FAT	GO:0006412~translation	9	16.3636	0.000450269	4491295, 4489585, 4492541, 4491713, 4491878, 4489535, 4489717, 4492939, 4492291	33	98	1605	4.4666	0.0551666	0.0187378	0.520201
KEGG_PATHWAY	bay03010:Ribosome	8	14.5455	0.00202783	4491295, 4489585, 4492541, 4491713, 4491878, 4489535, 4492939, 4492291	35	56	993	4.05306	0.0397848	0.0200943	1.53306
GOTERM_CC_FAT	GO:0005840~ribosome	8	14.5455	0.00575712	4491295, 4489585, 4492541, 4491713, 4491878, 4489535, 4492939, 4492291	22	57	498	3.17703	0.139393	0.0368339	4.62458
GOTERM_CC_FAT	GO:0030529~ribonucleoprotein complex	8	14.5455	0.00703713	4491295, 4489585, 4492541, 4491713, 4491878, 4489535, 4492939, 4492291	22	59	498	3.06934	0.167741	0.0360563	5.62688
Annotation Cluster 2	Enrichment Score: 2.819630974531415
Category	Term	Count	%	PValue	Genes	List Total	Pop Hits	Pop Total	Fold Enrichment	Bonferroni	Benjamini	FDR
KEGG_PATHWAY	bay02040:Flagellar assembly	8	14.5455	5.32039e-05	4491116, 4492774, 4490058, 4489657, 4491660, 4492679, 4492936, 4491958	35	32	993	7.09286	0.00106354	0.00106354	0.0404859
GOTERM_BP_FAT	GO:0009296~flagellum assembly	4	7.27273	0.000238977	4490058, 4492854, 4491660, 4491958	33	7	1605	27.7922	0.0296658	0.0296658	0.276402
GOTERM_BP_FAT	GO:0030031~cell projection assembly	4	7.27273	0.000238977	4490058, 4492854, 4491660, 4491958	33	7	1605	27.7922	0.0296658	0.0296658	0.276402
GOTERM_CC_FAT	GO:0019861~flagellum	7	12.7273	0.000281136	4492774, 4490058, 4489657, 4492854, 4491660, 4492936, 4491958	22	25	498	6.33818	0.00728391	0.00364861	0.23032
GOTERM_CC_FAT	GO:0042995~cell projection	7	12.7273	0.000355709	4492774, 4490058, 4489657, 4492854, 4491660, 4492936, 4491958	22	26	498	6.09441	0.00920744	0.00307862	0.291336
GOTERM_BP_FAT	GO:0030030~cell projection organization	4	7.27273	0.000377181	4490058, 4492854, 4491660, 4491958	33	8	1605	24.3182	0.0464217	0.0234867	0.43593
GOTERM_BP_FAT	GO:0043064~flagellum organization	4	7.27273	0.000377181	4490058, 4492854, 4491660, 4491958	33	8	1605	24.3182	0.0464217	0.0234867	0.43593
GOTERM_BP_FAT	GO:0006928~cell motion	4	7.27273	0.00561918	4492774, 4490058, 4491660, 4492936	33	19	1605	10.2392	0.508363	0.162642	6.31737
GOTERM_CC_FAT	GO:0009288~flagellin-based flagellum	5	9.09091	0.00731581	4492774, 4490058, 4491660, 4492936, 4491958	22	20	498	5.65909	0.173793	0.0313175	5.84388
GOTERM_BP_FAT	GO:0001539~ciliary or flagellar motility	3	5.45455	0.0434752	4492774, 4490058, 4492936	33	17	1605	8.58289	0.996304	0.673754	40.2346
GOTERM_BP_FAT	GO:0051674~localization of cell	3	5.45455	0.0434752	4492774, 4490058, 4492936	33	17	1605	8.58289	0.996304	0.673754	40.2346
GOTERM_BP_FAT	GO:0048870~cell motility	3	5.45455	0.0434752	4492774, 4490058, 4492936	33	17	1605	8.58289	0.996304	0.673754	40.2346
Annotation Cluster 3	Enrichment Score: 0.3526414533838389
Category	Term	Count	%	PValue	Genes	List Total	Pop Hits	Pop Total	Fold Enrichment	Bonferroni	Benjamini	FDR
GOTERM_BP_FAT	GO:0009165~nucleotide biosynthetic process	3	5.45455	0.300528	4489555, 4491989, 4491455	33	55	1605	2.65289	1	0.99641	98.4066
GOTERM_BP_FAT	GO:0034404~nucleobase, nucleoside and nucleotide biosynthetic process	3	5.45455	0.389376	4489555, 4491989, 4491455	33	67	1605	2.17775	1	0.998998	99.6695
GOTERM_BP_FAT	GO:0034654~nucleobase, nucleoside, nucleotide and nucleic acid biosynthetic process	3	5.45455	0.389376	4489555, 4491989, 4491455	33	67	1605	2.17775	1	0.998998	99.6695
GOTERM_BP_FAT	GO:0044271~nitrogen compound biosynthetic process	4	7.27273	0.852729	4489555, 4491989, 4492597, 4491455	33	227	1605	0.857028	1	1	100
Annotation Cluster 4	Enrichment Score: 0.15334154350913323
Category	Term	Count	%	PValue	Genes	List Total	Pop Hits	Pop Total	Fold Enrichment	Bonferroni	Benjamini	FDR
SP_PIR_KEYWORDS	cell membrane	4	7.27273	0.382715	4492094, 4490442, 4492806, 4490293	55	151	3682	1.77339	1	0.933705	98.9293
SP_PIR_KEYWORDS	transport	3	5.45455	0.539633	4492094, 4490442, 4490081	55	122	3682	1.6462	1	0.979321	99.9321
SP_PIR_KEYWORDS	transmembrane	4	7.27273	0.565701	4492094, 4490442, 4490081, 4492806	55	199	3682	1.34564	1	0.976555	99.9608
SP_PIR_KEYWORDS	membrane	3	5.45455	0.726885	4492094, 4490442, 4492806	55	172	3682	1.16765	1	0.992303	99.9995
GOTERM_CC_FAT	GO:0005886~plasma membrane	3	5.45455	0.994451	4492094, 4490442, 4492806	22	147	498	0.461967	1	1	100
GOTERM_CC_FAT	GO:0016021~integral to membrane	4	7.27273	0.999999	4492094, 4490442, 4490081, 4492806	22	305	498	0.29687	1	1	100
GOTERM_CC_FAT	GO:0031224~intrinsic to membrane	4	7.27273	0.999999	4492094, 4490442, 4490081, 4492806	22	305	498	0.29687	1	1	100
Annotation Cluster 5	Enrichment Score: 0.0680912983392612
Category	Term	Count	%	PValue	Genes	List Total	Pop Hits	Pop Total	Fold Enrichment	Bonferroni	Benjamini	FDR
SP_PIR_KEYWORDS	Transcription	3	5.45455	0.723852	4492062, 4490017, 4491213	55	171	3682	1.17448	1	0.994827	99.9994
GOTERM_BP_FAT	GO:0006350~transcription	3	5.45455	0.882371	4492062, 4490017, 4491213	33	176	1605	0.829029	1	1	100
GOTERM_MF_FAT	GO:0003677~DNA binding	3	5.45455	0.978195	4492062, 4490017, 4491213	33	305	1845	0.549925	1	1	100
Annotation Cluster 6	Enrichment Score: 0.016288790234267603
Category	Term	Count	%	PValue	Genes	List Total	Pop Hits	Pop Total	Fold Enrichment	Bonferroni	Benjamini	FDR
GOTERM_MF_FAT	GO:0005524~ATP binding	4	7.27273	0.940565	4491740, 4491396, 4489647, 4489774	33	326	1845	0.686001	1	1	100
GOTERM_MF_FAT	GO:0032559~adenyl ribonucleotide binding	4	7.27273	0.940565	4491740, 4491396, 4489647, 4489774	33	326	1845	0.686001	1	1	100
GOTERM_MF_FAT	GO:0032553~ribonucleotide binding	4	7.27273	0.961185	4491740, 4491396, 4489647, 4489774	33	354	1845	0.631741	1	1	100
GOTERM_MF_FAT	GO:0032555~purine ribonucleotide binding	4	7.27273	0.961185	4491740, 4491396, 4489647, 4489774	33	354	1845	0.631741	1	1	100
GOTERM_MF_FAT	GO:0030554~adenyl nucleotide binding	4	7.27273	0.964662	4491740, 4491396, 4489647, 4489774	33	360	1845	0.621212	1	1	100
GOTERM_MF_FAT	GO:0001883~purine nucleoside binding	4	7.27273	0.964662	4491740, 4491396, 4489647, 4489774	33	360	1845	0.621212	1	1	100
GOTERM_MF_FAT	GO:0001882~nucleoside binding	4	7.27273	0.967857	4491740, 4491396, 4489647, 4489774	33	366	1845	0.611028	1	1	100
GOTERM_MF_FAT	GO:0017076~purine nucleotide binding	4	7.27273	0.977459	4491740, 4491396, 4489647, 4489774	33	388	1845	0.576382	1	1	100
GOTERM_MF_FAT	GO:0000166~nucleotide binding	4	7.27273	0.99163	4491740, 4491396, 4489647, 4489774	33	446	1845	0.501427	1	1	100

## Sheet: P 3.0 down
Annotation Cluster 1	Enrichment Score: 1.3914031202475106
Category	Term	Count	%	PValue	Genes	List Total	Pop Hits	Pop Total	Fold Enrichment	Bonferroni	Benjamini	FDR
GOTERM_BP_FAT	GO:0000270~peptidoglycan metabolic process	4	6.15385	0.0240602	4491130, 4491113, 4492091, 4493040	34	31	1605	6.09108	0.975323	0.975323	25.2857
GOTERM_BP_FAT	GO:0030203~glycosaminoglycan metabolic process	4	6.15385	0.0240602	4491130, 4491113, 4492091, 4493040	34	31	1605	6.09108	0.975323	0.975323	25.2857
GOTERM_BP_FAT	GO:0006022~aminoglycan metabolic process	4	6.15385	0.0284016	4491130, 4491113, 4492091, 4493040	34	33	1605	5.72193	0.987469	0.888057	29.168
GOTERM_BP_FAT	GO:0044036~cell wall macromolecule metabolic process	4	6.15385	0.0527398	4491130, 4491113, 4492091, 4493040	34	42	1605	4.4958	0.999735	0.807396	47.717
GOTERM_BP_FAT	GO:0005976~polysaccharide metabolic process	4	6.15385	0.127322	4491130, 4491113, 4492091, 4493040	34	61	1605	3.09547	1	0.948038	80.4078
Annotation Cluster 2	Enrichment Score: 1.2670444834981205
Category	Term	Count	%	PValue	Genes	List Total	Pop Hits	Pop Total	Fold Enrichment	Bonferroni	Benjamini	FDR
SP_PIR_KEYWORDS	FAD	4	6.15385	0.00238685	4492479, 4491113, 4491821, 4489721	65	16	3682	14.1615	0.114741	0.114741	2.28527
SP_PIR_KEYWORDS	Flavoprotein	4	6.15385	0.00692166	4492479, 4491113, 4491821, 4489721	65	23	3682	9.85151	0.298288	0.111373	6.4985
GOTERM_MF_FAT	GO:0050660~FAD binding	3	4.61538	0.140319	4492479, 4491113, 4491821	38	33	1845	4.41388	1	0.999932	82.6816
GOTERM_MF_FAT	GO:0050662~coenzyme binding	4	6.15385	0.35281	4492479, 4491113, 4490102, 4491821	38	105	1845	1.84962	1	0.9999	99.3565
GOTERM_MF_FAT	GO:0048037~cofactor binding	5	7.69231	0.56505	4492479, 4491113, 4492767, 4490102, 4491821	38	196	1845	1.23859	1	0.999992	99.9936
Annotation Cluster 3	Enrichment Score: 0.6824112494366213
Category	Term	Count	%	PValue	Genes	List Total	Pop Hits	Pop Total	Fold Enrichment	Bonferroni	Benjamini	FDR
GOTERM_BP_FAT	GO:0033554~cellular response to stress	5	7.69231	0.0414598	4491425, 4490952, 4489676, 4491821, 4491368	34	65	1605	3.63122	0.998398	0.799925	39.7588
GOTERM_BP_FAT	GO:0006281~DNA repair	3	4.61538	0.344181	4491425, 4489676, 4491368	34	59	1605	2.4003	1	0.998359	99.3587
GOTERM_BP_FAT	GO:0006974~response to DNA damage stimulus	3	4.61538	0.344181	4491425, 4489676, 4491368	34	59	1605	2.4003	1	0.998359	99.3587
GOTERM_BP_FAT	GO:0006259~DNA metabolic process	4	6.15385	0.37945	4491425, 4489676, 4491712, 4491368	34	107	1605	1.76471	1	0.998631	99.6691
Annotation Cluster 4	Enrichment Score: 0.5322527582074262
Category	Term	Count	%	PValue	Genes	List Total	Pop Hits	Pop Total	Fold Enrichment	Bonferroni	Benjamini	FDR
GOTERM_MF_FAT	GO:0017076~purine nucleotide binding	12	18.4615	0.135033	4492479, 4491741, 4490091, 4489676, 4492310, 4491113, 4491712, 4490117, 4492014, 4491821, 4491368, 4490804	38	388	1845	1.50163	1	1	81.4057
GOTERM_MF_FAT	GO:0001883~purine nucleoside binding	11	16.9231	0.168235	4492479, 4491741, 4489676, 4492310, 4491113, 4491712, 4490117, 4492014, 4491821, 4491368, 4490804	38	360	1845	1.48355	1	0.999589	88.1902
GOTERM_MF_FAT	GO:0030554~adenyl nucleotide binding	11	16.9231	0.168235	4492479, 4491741, 4489676, 4492310, 4491113, 4491712, 4490117, 4492014, 4491821, 4491368, 4490804	38	360	1845	1.48355	1	0.999589	88.1902
GOTERM_MF_FAT	GO:0001882~nucleoside binding	11	16.9231	0.181781	4492479, 4491741, 4489676, 4492310, 4491113, 4491712, 4490117, 4492014, 4491821, 4491368, 4490804	38	366	1845	1.45923	1	0.998288	90.2378
GOTERM_MF_FAT	GO:0000166~nucleotide binding	12	18.4615	0.266512	4492479, 4491741, 4490091, 4489676, 4492310, 4491113, 4491712, 4490117, 4492014, 4491821, 4491368, 4490804	38	446	1845	1.30635	1	0.999619	97.2524
SP_PIR_KEYWORDS	nucleotide-binding	7	10.7692	0.337076	4491741, 4490091, 4489676, 4491712, 4490117, 4492014, 4490804	65	273	3682	1.45247	1	0.96963	98.1257
SP_PIR_KEYWORDS	ligase	3	4.61538	0.351158	4491741, 4492310, 4490117	65	71	3682	2.3935	1	0.957214	98.4772
GOTERM_MF_FAT	GO:0032553~ribonucleotide binding	9	13.8462	0.417007	4491741, 4490091, 4489676, 4492310, 4491712, 4490117, 4492014, 4491368, 4490804	38	354	1845	1.23439	1	0.999944	99.8084
GOTERM_MF_FAT	GO:0032555~purine ribonucleotide binding	9	13.8462	0.417007	4491741, 4490091, 4489676, 4492310, 4491712, 4490117, 4492014, 4491368, 4490804	38	354	1845	1.23439	1	0.999944	99.8084
SP_PIR_KEYWORDS	atp-binding	6	9.23077	0.451617	4491741, 4489676, 4491712, 4490117, 4492014, 4490804	65	253	3682	1.34339	1	0.97829	99.7008
GOTERM_MF_FAT	GO:0005524~ATP binding	8	12.3077	0.488172	4491741, 4489676, 4492310, 4491712, 4490117, 4492014, 4491368, 4490804	38	326	1845	1.19148	1	0.999976	99.9577
GOTERM_MF_FAT	GO:0032559~adenyl ribonucleotide binding	8	12.3077	0.488172	4491741, 4489676, 4492310, 4491712, 4490117, 4492014, 4491368, 4490804	38	326	1845	1.19148	1	0.999976	99.9577
Annotation Cluster 5	Enrichment Score: 0.30294692305305976
Category	Term	Count	%	PValue	Genes	List Total	Pop Hits	Pop Total	Fold Enrichment	Bonferroni	Benjamini	FDR
GOTERM_BP_FAT	GO:0046394~carboxylic acid biosynthetic process	5	7.69231	0.271002	4492261, 4491741, 4491999, 4491068, 4492029	34	129	1605	1.82969	1	0.997535	97.7251
GOTERM_BP_FAT	GO:0016053~organic acid biosynthetic process	5	7.69231	0.29473	4492261, 4491741, 4491999, 4491068, 4492029	34	134	1605	1.76141	1	0.997253	98.469
GOTERM_BP_FAT	GO:0008652~cellular amino acid biosynthetic process	3	4.61538	0.620694	4491741, 4491999, 4491068	34	100	1605	1.41618	1	0.999995	99.9991
GOTERM_BP_FAT	GO:0009309~amine biosynthetic process	3	4.61538	0.642637	4491741, 4491999, 4491068	34	104	1605	1.36171	1	0.999994	99.9996
GOTERM_BP_FAT	GO:0044271~nitrogen compound biosynthetic process	3	4.61538	0.959456	4491741, 4491999, 4491068	34	227	1605	0.623866	1	1	100
Annotation Cluster 6	Enrichment Score: 0.06745222819105488
Category	Term	Count	%	PValue	Genes	List Total	Pop Hits	Pop Total	Fold Enrichment	Bonferroni	Benjamini	FDR
SP_PIR_KEYWORDS	dna-binding	4	6.15385	0.671315	4490951, 4489676, 4489612, 4492054	65	196	3682	1.15604	1	0.996568	99.9979
GOTERM_MF_FAT	GO:0003677~DNA binding	6	9.23077	0.757432	4491425, 4490951, 4489676, 4489612, 4491712, 4492054	38	305	1845	0.955134	1	1	100
SP_PIR_KEYWORDS	transcription regulation	3	4.61538	0.789806	4490951, 4489612, 4492054	65	165	3682	1.02993	1	0.998678	100
SP_PIR_KEYWORDS	Transcription	3	4.61538	0.806338	4490951, 4489612, 4492054	65	171	3682	0.993792	1	0.998404	100
GOTERM_MF_FAT	GO:0003700~transcription factor activity	3	4.61538	0.862753	4490951, 4489612, 4492054	38	167	1845	0.872203	1	1	100
GOTERM_BP_FAT	GO:0006350~transcription	3	4.61538	0.892855	4490951, 4489612, 4492054	34	176	1605	0.804646	1	1	100
GOTERM_MF_FAT	GO:0030528~transcription regulator activity	3	4.61538	0.939513	4490951, 4489612, 4492054	38	213	1845	0.68384	1	1	100
GOTERM_BP_FAT	GO:0051252~regulation of RNA metabolic process	3	4.61538	0.963304	4490951, 4489612, 4492054	34	232	1605	0.610421	1	1	100
GOTERM_BP_FAT	GO:0006355~regulation of transcription, DNA-dependent	3	4.61538	0.963304	4490951, 4489612, 4492054	34	232	1605	0.610421	1	1	100
GOTERM_BP_FAT	GO:0045449~regulation of transcription	3	4.61538	0.972913	4490951, 4489612, 4492054	34	247	1605	0.573351	1	1	100
