# Supplementary material for: Linking Plant Nutritional Status to Plant-Microbe Interactions
Source: PLoS One. 2013 Jul 16;8(7):e68555. doi: 10.1371/journal.pone.0068555 (PMC3713015; doi:10.1371/journal.pone.0068555)
Supplement: Table S7 — Summary of ‘the functional annotation clustering’ tool analysis for the iron deficiency treatment exudates on bacterial gene expression. (XLSX) [file pone.0068555.s007.xlsx]

## Sheet: Fe 3.0 up
Annotation Cluster 1	Enrichment Score: 0.401610125303215
Category	Term	Count	%	PValue	Genes	List Total	Pop Hits	Pop Total	Fold Enrichment	Bonferroni	Benjamini	FDR
COG_ONTOLOGY	Transcription	3	9.09091	0.123756	4493259, 4491782, 4491146	7	83	790	4.07917	0.547362	0.547362	46.8612
GOTERM_BP_FAT	GO:0006350~transcription	3	9.09091	0.343858	4493259, 4491782, 4491146	12	176	1605	2.27983	1	1	98.8664
GOTERM_MF_FAT	GO:0003700~transcription factor activity	3	9.09091	0.366179	4493259, 4491782, 4491146	15	167	1845	2.20958	1	1	98.9805
GOTERM_MF_FAT	GO:0003677~DNA binding	4	12.1212	0.415153	4489917, 4493259, 4491782, 4491146	15	305	1845	1.61311	1	1	99.5459
SP_PIR_KEYWORDS	transcription regulation	3	9.09091	0.423834	4493259, 4491782, 4491146	33	165	3682	2.02865	1	0.978922	99.0073
SP_PIR_KEYWORDS	Transcription	3	9.09091	0.442069	4493259, 4491782, 4491146	33	171	3682	1.95747	1	0.961907	99.2415
GOTERM_BP_FAT	GO:0006355~regulation of transcription, DNA-dependent	3	9.09091	0.487304	4493259, 4491782, 4491146	12	232	1605	1.72953	1	1	99.9177
GOTERM_BP_FAT	GO:0051252~regulation of RNA metabolic process	3	9.09091	0.487304	4493259, 4491782, 4491146	12	232	1605	1.72953	1	1	99.9177
GOTERM_MF_FAT	GO:0030528~transcription regulator activity	3	9.09091	0.493093	4493259, 4491782, 4491146	15	213	1845	1.73239	1	0.999999	99.8922
SP_PIR_KEYWORDS	dna-binding	3	9.09091	0.514692	4493259, 4491782, 4491146	33	196	3682	1.70779	1	0.944529	99.7638
GOTERM_BP_FAT	GO:0045449~regulation of transcription	3	9.09091	0.523215	4493259, 4491782, 4491146	12	247	1605	1.62449	1	1	99.962
Annotation Cluster 2	Enrichment Score: 0.37604943823231496
Category	Term	Count	%	PValue	Genes	List Total	Pop Hits	Pop Total	Fold Enrichment	Bonferroni	Benjamini	FDR
SP_PIR_KEYWORDS	transmembrane	4	12.1212	0.248095	4490465, 4492094, 4492724, 4492888	33	199	3682	2.24273	0.999659	0.981538	90.795
SP_PIR_KEYWORDS	cell membrane	3	9.09091	0.380259	4490465, 4492094, 4492724	33	151	3682	2.21674	0.999998	0.988502	98.1731
SP_PIR_KEYWORDS	membrane	3	9.09091	0.445081	4490465, 4492094, 4492724	33	172	3682	1.94609	1	0.935967	99.275
GOTERM_CC_FAT	GO:0016021~integral to membrane	6	18.1818	0.446546	4490465, 4492094, 4492724, 4492888, 4489939, 4491988	8	305	498	1.22459	0.999922	0.999922	98.5019
GOTERM_CC_FAT	GO:0031224~intrinsic to membrane	6	18.1818	0.446546	4490465, 4492094, 4492724, 4492888, 4489939, 4491988	8	305	498	1.22459	0.999922	0.999922	98.5019
GOTERM_CC_FAT	GO:0005886~plasma membrane	3	9.09091	0.661966	4490465, 4492094, 4492724	8	147	498	1.27041	1	0.99983	99.9548
Annotation Cluster 3	Enrichment Score: 0.18569530880092397
Category	Term	Count	%	PValue	Genes	List Total	Pop Hits	Pop Total	Fold Enrichment	Bonferroni	Benjamini	FDR
GOTERM_MF_FAT	GO:0046872~metal ion binding	3	9.09091	0.629908	4492828, 4492888, 4491236	15	270	1845	1.36667	1	1	99.9954
GOTERM_MF_FAT	GO:0043167~ion binding	3	9.09091	0.663466	4492828, 4492888, 4491236	15	286	1845	1.29021	1	0.999998	99.9982
GOTERM_MF_FAT	GO:0043169~cation binding	3	9.09091	0.663466	4492828, 4492888, 4491236	15	286	1845	1.29021	1	0.999998	99.9982

## Sheet: Fe 3.0 down
Annotation Cluster 1	Enrichment Score: 2.9376155886049484
Category	Term	Count	%	PValue	Genes	List Total	Pop Hits	Pop Total	Fold Enrichment	Bonferroni	Benjamini	FDR
GOTERM_MF_FAT	GO:0015926~glucosidase activity	4	3.30579	0.000523888	4489838, 4489781, 4490579, 4492547	58	6	1845	21.2069	0.0765622	0.0765622	0.625244
SP_PIR_KEYWORDS	glycosidase	6	4.95868	0.00106467	4489838, 4491461, 4489781, 4490579, 4492547, 4491853	121	25	3682	7.30314	0.0569049	0.0569049	1.04228
GOTERM_MF_FAT	GO:0008422~beta-glucosidase activity	3	2.47934	0.00275867	4489838, 4489781, 4490579	58	3	1845	31.8103	0.342885	0.189374	3.25235
Annotation Cluster 2	Enrichment Score: 1.2798821428650493
Category	Term	Count	%	PValue	Genes	List Total	Pop Hits	Pop Total	Fold Enrichment	Bonferroni	Benjamini	FDR
GOTERM_BP_FAT	GO:0030436~asexual sporulation	3	2.47934	0.0245279	4491993, 4491865, 4490930	52	8	1605	11.5745	0.993034	0.993034	26.7481
GOTERM_BP_FAT	GO:0019954~asexual reproduction	3	2.47934	0.0309017	4491993, 4491865, 4490930	52	9	1605	10.2885	0.998123	0.95667	32.5262
SP_PIR_KEYWORDS	sporulation	3	2.47934	0.0399479	4491993, 4491865, 4490930	121	10	3682	9.12893	0.893778	0.526408	33.034
GOTERM_BP_FAT	GO:0030435~sporulation resulting in formation of a cellular spore	3	2.47934	0.109618	4491993, 4491865, 4490930	52	18	1605	5.14423	1	0.94512	76.6658
GOTERM_BP_FAT	GO:0043934~sporulation	3	2.47934	0.120108	4491993, 4491865, 4490930	52	19	1605	4.87348	1	0.941776	79.8867
Annotation Cluster 3	Enrichment Score: 1.1651760557205366
Category	Term	Count	%	PValue	Genes	List Total	Pop Hits	Pop Total	Fold Enrichment	Bonferroni	Benjamini	FDR
GOTERM_MF_FAT	GO:0008982~protein-N(PI)-phosphohistidine-sugar phosphotransferase activity	4	3.30579	0.0319411	4489941, 4493103, 4492852, 4489811	58	23	1845	5.53223	0.992804	0.806941	32.1956
GOTERM_BP_FAT	GO:0009401~phosphoenolpyruvate-dependent sugar phosphotransferase system	4	3.30579	0.0516934	4489941, 4493103, 4492852, 4489811	52	27	1605	4.57265	0.999975	0.929622	48.5866
GOTERM_MF_FAT	GO:0005402~cation:sugar symporter activity	4	3.30579	0.0530229	4489941, 4493103, 4492852, 4489811	58	28	1845	4.54433	0.999747	0.873846	47.9037
GOTERM_MF_FAT	GO:0015295~solute:hydrogen symporter activity	4	3.30579	0.0530229	4489941, 4493103, 4492852, 4489811	58	28	1845	4.54433	0.999747	0.873846	47.9037
GOTERM_MF_FAT	GO:0005351~sugar:hydrogen symporter activity	4	3.30579	0.0530229	4489941, 4493103, 4492852, 4489811	58	28	1845	4.54433	0.999747	0.873846	47.9037
GOTERM_MF_FAT	GO:0051119~sugar transmembrane transporter activity	4	3.30579	0.0629406	4489941, 4493103, 4492852, 4489811	58	30	1845	4.24138	0.999949	0.861413	54.0717
GOTERM_BP_FAT	GO:0008643~carbohydrate transport	4	3.30579	0.0906654	4489941, 4493103, 4492852, 4489811	52	34	1605	3.63122	1	0.957915	69.6161
GOTERM_MF_FAT	GO:0015293~symporter activity	4	3.30579	0.152382	4489941, 4493103, 4492852, 4489811	58	44	1845	2.89185	1	0.972399	86.1762
GOTERM_MF_FAT	GO:0015294~solute:cation symporter activity	4	3.30579	0.152382	4489941, 4493103, 4492852, 4489811	58	44	1845	2.89185	1	0.972399	86.1762
Annotation Cluster 4	Enrichment Score: 1.1317103632731313
Category	Term	Count	%	PValue	Genes	List Total	Pop Hits	Pop Total	Fold Enrichment	Bonferroni	Benjamini	FDR
SMART	SM00257:LysM	3	2.47934	0.0524807	4491130, 4490726, 4493040	16	14	549	7.35268	0.503814	0.503814	30.016
INTERPRO	IPR018392:Peptidoglycan-binding lysin domain	3	2.47934	0.0595276	4491130, 4490726, 4493040	96	13	3061	7.35817	0.999999	0.999999	54.3961
INTERPRO	IPR002482:Peptidoglycan-binding Lysin subgroup	3	2.47934	0.0680786	4491130, 4490726, 4493040	96	14	3061	6.83259	1	0.999665	59.4255
GOTERM_BP_FAT	GO:0016998~cell wall macromolecule catabolic process	3	2.47934	0.0706167	4491130, 4490726, 4493040	52	14	1605	6.61401	1	0.946569	60.0648
GOTERM_BP_FAT	GO:0044036~cell wall macromolecule metabolic process	4	3.30579	0.146154	4491130, 4492091, 4490726, 4493040	52	42	1605	2.93956	1	0.957578	86.199
Annotation Cluster 5	Enrichment Score: 0.5582984060943839
Category	Term	Count	%	PValue	Genes	List Total	Pop Hits	Pop Total	Fold Enrichment	Bonferroni	Benjamini	FDR
GOTERM_BP_FAT	GO:0044036~cell wall macromolecule metabolic process	4	3.30579	0.146154	4491130, 4492091, 4490726, 4493040	52	42	1605	2.93956	1	0.957578	86.199
GOTERM_BP_FAT	GO:0000270~peptidoglycan metabolic process	3	2.47934	0.258436	4491130, 4492091, 4493040	52	31	1605	2.98697	1	0.989947	97.6425
GOTERM_BP_FAT	GO:0030203~glycosaminoglycan metabolic process	3	2.47934	0.258436	4491130, 4492091, 4493040	52	31	1605	2.98697	1	0.989947	97.6425
GOTERM_BP_FAT	GO:0006022~aminoglycan metabolic process	3	2.47934	0.282426	4491130, 4492091, 4493040	52	33	1605	2.80594	1	0.991271	98.4389
GOTERM_BP_FAT	GO:0005976~polysaccharide metabolic process	3	2.47934	0.586253	4491130, 4492091, 4493040	52	61	1605	1.51797	1	0.999672	99.9984
Annotation Cluster 6	Enrichment Score: 0.503511025746143
Category	Term	Count	%	PValue	Genes	List Total	Pop Hits	Pop Total	Fold Enrichment	Bonferroni	Benjamini	FDR
SP_PIR_KEYWORDS	kinase	8	6.61157	0.0322817	4493103, 4491355, 4491975, 4490646, 4489767, 4491787, 4491865, 4489811	121	94	3682	2.58977	0.83549	0.594401	27.5849
GOTERM_BP_FAT	GO:0016310~phosphorylation	3	2.47934	0.638405	4491975, 4489767, 4491865	52	67	1605	1.38203	1	0.999792	99.9997
GOTERM_BP_FAT	GO:0006793~phosphorus metabolic process	3	2.47934	0.685412	4491975, 4489767, 4491865	52	73	1605	1.26844	1	0.999904	99.9999
GOTERM_BP_FAT	GO:0006796~phosphate metabolic process	3	2.47934	0.685412	4491975, 4489767, 4491865	52	73	1605	1.26844	1	0.999904	99.9999
Annotation Cluster 7	Enrichment Score: 0.4207571533616431
Category	Term	Count	%	PValue	Genes	List Total	Pop Hits	Pop Total	Fold Enrichment	Bonferroni	Benjamini	FDR
GOTERM_MF_FAT	GO:0008233~peptidase activity	5	4.13223	0.280198	4492022, 4492087, 4492091, 4489772, 4491143	58	87	1845	1.82818	1	0.998063	98.0457
GOTERM_MF_FAT	GO:0070011~peptidase activity, acting on L-amino acid peptides	4	3.30579	0.428275	4492022, 4492087, 4489772, 4491143	58	77	1845	1.65249	1	0.999796	99.8759
GOTERM_BP_FAT	GO:0006508~proteolysis	4	3.30579	0.455555	4492022, 4492087, 4489772, 4491143	52	78	1605	1.58284	1	0.997712	99.951
Annotation Cluster 8	Enrichment Score: 0.2677224210414167
Category	Term	Count	%	PValue	Genes	List Total	Pop Hits	Pop Total	Fold Enrichment	Bonferroni	Benjamini	FDR
SP_PIR_KEYWORDS	kinase	8	6.61157	0.0322817	4493103, 4491355, 4491975, 4490646, 4489767, 4491787, 4491865, 4489811	121	94	3682	2.58977	0.83549	0.594401	27.5849
SP_PIR_KEYWORDS	atp-binding	10	8.26446	0.443276	4491355, 4491975, 4490416, 4490646, 4492208, 4489767, 4491865, 4491550, 4489684, 4489628	121	253	3682	1.20276	1	0.982165	99.6851
SP_PIR_KEYWORDS	nucleotide-binding	10	8.26446	0.537262	4491355, 4491975, 4490416, 4490646, 4492208, 4489767, 4491865, 4491550, 4489684, 4489628	121	273	3682	1.11464	1	0.990988	99.9489
GOTERM_MF_FAT	GO:0030554~adenyl nucleotide binding	11	9.09091	0.700856	4491355, 4491975, 4490416, 4490646, 4492208, 4489767, 4491865, 4491550, 4491821, 4489684, 4489628	58	360	1845	0.971983	1	0.999999	99.9999
GOTERM_MF_FAT	GO:0001883~purine nucleoside binding	11	9.09091	0.700856	4491355, 4491975, 4490416, 4490646, 4492208, 4489767, 4491865, 4491550, 4491821, 4489684, 4489628	58	360	1845	0.971983	1	0.999999	99.9999
GOTERM_MF_FAT	GO:0005524~ATP binding	10	8.26446	0.701348	4491355, 4491975, 4490416, 4490646, 4492208, 4489767, 4491865, 4491550, 4489684, 4489628	58	326	1845	0.975777	1	0.999998	99.9999
GOTERM_MF_FAT	GO:0032559~adenyl ribonucleotide binding	10	8.26446	0.701348	4491355, 4491975, 4490416, 4490646, 4492208, 4489767, 4491865, 4491550, 4489684, 4489628	58	326	1845	0.975777	1	0.999998	99.9999
GOTERM_MF_FAT	GO:0001882~nucleoside binding	11	9.09091	0.721954	4491355, 4491975, 4490416, 4490646, 4492208, 4489767, 4491865, 4491550, 4491821, 4489684, 4489628	58	366	1845	0.956049	1	0.999998	100
GOTERM_MF_FAT	GO:0017076~purine nucleotide binding	11	9.09091	0.791335	4491355, 4491975, 4490416, 4490646, 4492208, 4489767, 4491865, 4491550, 4491821, 4489684, 4489628	58	388	1845	0.90184	1	0.999999	100
GOTERM_MF_FAT	GO:0032553~ribonucleotide binding	10	8.26446	0.794534	4491355, 4491975, 4490416, 4490646, 4492208, 4489767, 4491865, 4491550, 4489684, 4489628	58	354	1845	0.898597	1	0.999998	100
GOTERM_MF_FAT	GO:0032555~purine ribonucleotide binding	10	8.26446	0.794534	4491355, 4491975, 4490416, 4490646, 4492208, 4489767, 4491865, 4491550, 4489684, 4489628	58	354	1845	0.898597	1	0.999998	100
GOTERM_MF_FAT	GO:0000166~nucleotide binding	11	9.09091	0.914733	4491355, 4491975, 4490416, 4490646, 4492208, 4489767, 4491865, 4491550, 4491821, 4489684, 4489628	58	446	1845	0.78456	1	1	100
Annotation Cluster 9	Enrichment Score: 0.25728591518390326
Category	Term	Count	%	PValue	Genes	List Total	Pop Hits	Pop Total	Fold Enrichment	Bonferroni	Benjamini	FDR
SP_PIR_KEYWORDS	hydrolase	12	9.91736	0.0936537	4489838, 4491461, 4492022, 4489781, 4490579, 4492547, 4489611, 4490334, 4493068, 4491853, 4491143, 4489628	121	217	3682	1.68275	0.995521	0.5382	61.9852
GOTERM_MF_FAT	GO:0043167~ion binding	9	7.43802	0.678917	4489838, 4490952, 4491461, 4492022, 4490579, 4491065, 4492087, 4493068, 4489628	58	286	1845	1.00102	1	0.999999	99.9999
GOTERM_MF_FAT	GO:0043169~cation binding	9	7.43802	0.678917	4489838, 4490952, 4491461, 4492022, 4490579, 4491065, 4492087, 4493068, 4489628	58	286	1845	1.00102	1	0.999999	99.9999
GOTERM_MF_FAT	GO:0008270~zinc ion binding	3	2.47934	0.743606	4491065, 4492087, 4493068	58	84	1845	1.13608	1	0.999998	100
GOTERM_MF_FAT	GO:0046872~metal ion binding	6	4.95868	0.936766	4490952, 4492022, 4491065, 4492087, 4493068, 4489628	58	270	1845	0.706897	1	1	100
GOTERM_MF_FAT	GO:0046914~transition metal ion binding	4	3.30579	0.950937	4490952, 4491065, 4492087, 4493068	58	195	1845	0.65252	1	1	100
Annotation Cluster 10	Enrichment Score: 0.21317483803976184
Category	Term	Count	%	PValue	Genes	List Total	Pop Hits	Pop Total	Fold Enrichment	Bonferroni	Benjamini	FDR
GOTERM_BP_FAT	GO:0046394~carboxylic acid biosynthetic process	6	4.95868	0.391272	4492261, 4491999, 4490500, 4492981, 4491787, 4491560	52	129	1605	1.4356	1	0.997091	99.8014
GOTERM_BP_FAT	GO:0016053~organic acid biosynthetic process	6	4.95868	0.424094	4492261, 4491999, 4490500, 4492981, 4491787, 4491560	52	134	1605	1.38203	1	0.997826	99.9009
SP_PIR_KEYWORDS	amino-acid biosynthesis	3	2.47934	0.588318	4491999, 4492981, 4491787	121	60	3682	1.52149	1	0.992413	99.9838
GOTERM_BP_FAT	GO:0044271~nitrogen compound biosynthetic process	7	5.78512	0.750098	4490226, 4491999, 4492981, 4491787, 4490529, 4491560, 4489628	52	227	1605	0.951796	1	0.999965	100
GOTERM_BP_FAT	GO:0008652~cellular amino acid biosynthetic process	3	2.47934	0.839523	4491999, 4492981, 4491787	52	100	1605	0.925962	1	0.999997	100
GOTERM_BP_FAT	GO:0009309~amine biosynthetic process	3	2.47934	0.855552	4491999, 4492981, 4491787	52	104	1605	0.890348	1	0.999997	100
Annotation Cluster 11	Enrichment Score: 0.054250441852238145
Category	Term	Count	%	PValue	Genes	List Total	Pop Hits	Pop Total	Fold Enrichment	Bonferroni	Benjamini	FDR
GOTERM_BP_FAT	GO:0045449~regulation of transcription	8	6.61157	0.691233	4492146, 4490951, 4490500, 4492164, 4491865, 4490556, 4489811, 4490248	52	247	1605	0.999689	1	0.999881	100
GOTERM_MF_FAT	GO:0030528~transcription regulator activity	6	4.95868	0.806445	4490951, 4490500, 4492164, 4491865, 4490556, 4490248	58	213	1845	0.896066	1	0.999998	100
GOTERM_BP_FAT	GO:0051252~regulation of RNA metabolic process	6	4.95868	0.881971	4490951, 4492164, 4491865, 4490556, 4489811, 4490248	52	232	1605	0.798243	1	0.999999	100
GOTERM_BP_FAT	GO:0006355~regulation of transcription, DNA-dependent	6	4.95868	0.881971	4490951, 4492164, 4491865, 4490556, 4489811, 4490248	52	232	1605	0.798243	1	0.999999	100
GOTERM_MF_FAT	GO:0003700~transcription factor activity	4	3.30579	0.902851	4490951, 4490500, 4492164, 4490248	58	167	1845	0.761924	1	1	100
SP_PIR_KEYWORDS	transcription regulation	4	3.30579	0.912439	4490951, 4490500, 4492164, 4490556	121	165	3682	0.737691	1	0.999868	100
SP_PIR_KEYWORDS	Transcription	4	3.30579	0.924301	4490951, 4490500, 4492164, 4490556	121	171	3682	0.711807	1	0.99986	100
GOTERM_BP_FAT	GO:0006350~transcription	4	3.30579	0.931868	4490951, 4490500, 4492164, 4490556	52	176	1605	0.701486	1	1	100
SP_PIR_KEYWORDS	dna-binding	4	3.30579	0.959577	4490951, 4490500, 4492164, 4490556	121	196	3682	0.621015	1	0.999945	100
GOTERM_MF_FAT	GO:0003677~DNA binding	6	4.95868	0.971226	4490951, 4490500, 4490416, 4492164, 4490556, 4490248	58	305	1845	0.625777	1	1	100
Annotation Cluster 12	Enrichment Score: 0.051698836929239045
Category	Term	Count	%	PValue	Genes	List Total	Pop Hits	Pop Total	Fold Enrichment	Bonferroni	Benjamini	FDR
SP_PIR_KEYWORDS	transport	4	3.30579	0.768098	4489941, 4492736, 4493103, 4491532	121	122	3682	0.997697	1	0.998767	99.9999
GOTERM_CC_FAT	GO:0005886~plasma membrane	3	2.47934	0.797815	4489941, 4492736, 4493103	10	147	498	1.01633	1	1	99.9975
SP_PIR_KEYWORDS	transmembrane	5	4.13223	0.897629	4489941, 4492736, 4493103, 4491532, 4489628	121	199	3682	0.764567	1	0.999935	100
GOTERM_CC_FAT	GO:0016021~integral to membrane	5	4.13223	0.915827	4489941, 4492736, 4493103, 4491532, 4489628	10	305	498	0.816393	1	1	100
GOTERM_CC_FAT	GO:0031224~intrinsic to membrane	5	4.13223	0.915827	4489941, 4492736, 4493103, 4491532, 4489628	10	305	498	0.816393	1	1	100
SP_PIR_KEYWORDS	cell membrane	3	2.47934	0.961901	4489941, 4492736, 4493103	121	151	3682	0.604565	1	0.999922	100
SP_PIR_KEYWORDS	membrane	3	2.47934	0.979344	4489941, 4492736, 4493103	121	172	3682	0.530751	1	0.999977	100
