# Supplementary material for: Linking Plant Nutritional Status to Plant-Microbe Interactions
Source: PLoS One. 2013 Jul 16;8(7):e68555. doi: 10.1371/journal.pone.0068555 (PMC3713015; doi:10.1371/journal.pone.0068555)
Supplement: Table S8 — Differentially expressed bacterial genes in the presence of potassium-deficient maize root exudates in exponential (OD 1.0) and transient growth phase (OD 3.0). (XLSX) [file pone.0068555.s008.xlsx]

## Sheet: up_OD1.0
Gene ID	Gene and Function	M	Fold-change	p-value
RBAM_034640	hypothetical protein	1.40131	2.64142	0.0188222
RBAM_019990	ypiP - conserved hypothetical protein	1.34617	2.54237	0.025892
RBAM_005370	putative transcriptional regulator	1.01216	2.01693	0.00465123
B_amylo_FZB42_3984	predicted ncRNA	0.989798	1.98591	0.00565005
B_amylo_FZB42_3912	predicted ncRNA	0.927971	1.9026	0.0044398
RBAM_005560	conserved hypothetical protein	0.927141	1.9015	0.0430154
B_amylo_FZB42_3943	predicted ncRNA	0.916572	1.88763	0.0120409
RBAM_003290	ldh - l-lactate dehydrogenase involved in overflow metabolism, fermentation	0.896179	1.86113	1.26949e-06
RBAM_012350	yjlB - conserved hypothetical protein	0.870434	1.82821	0.00437756
RBAM_008370	glvR - HTH-type transcriptional regulator involved in regulation of maltose utilization	0.864679	1.82093	0.0417996
RBAM_003860	yczF - hypothetical protein	0.856599	1.81076	0.00288864
B_amylo_FZB42_4034	predicted ncRNA	0.853952	1.80744	0.0159166
RBAM_006780	hypothetical protein	0.827766	1.77493	9.08982e-08
RBAM_019010	yozN - hypothetical protein	0.823416	1.76959	0.00196516
RBAM_012280	yjgD - conserved hypothetical protein involved in survival to ethanol stress	0.823155	1.76927	0.0204524
RBAM_037880	ynaF - conserved hypothetical protein	0.81868	1.76379	0.00603503
RBAM_008260	hypothetical protein	0.813716	1.75773	0.0112497
RBAM_005290	ydeM - conserved hypothetical protein	0.802951	1.74467	0.0345902
RBAM_005630	ykkA - hypothetical protein	0.79872	1.73956	0.0186968

## Sheet: up_OD3.0
Gene ID	Gene and Function	M	Fold-change	p-value
B_amylo_FZB42_3875	predicted ncRNA	2.62387	6.16403	0.0167926
RBAM_009310	yhcC - hypothetical protein	1.97047	3.91895	0.0169805
RBAM_020820	trpC - indol-3-glycerol phosphate synthase involved in biosynthesis of tryptophan	1.69441	3.23644	0.000917211
RBAM_037980	rpsR - ribosomal protein S18 involved in translation	1.41225	2.66151	0.000618847
RBAM_024270	fatR - transcriptional repressor	1.18691	2.27664	0.0169894
RBAM_006700	cotA - spore coat protein (outer) involved in resistance of the spore	1.07131	2.10134	0.00503882
RBAM_024250	yybF1 - hypothetical transport protein	0.919373	1.89129	0.00548186
RBAM_025310	leuD - isopropylmalate isomerase small subunit involved in biosynthesis of leucine	0.88691	1.84921	0.00047379
RBAM_034350	uvsE - UV DNA damage endonuclease	0.879092	1.83922	0.0138884
RBAM_000700	yabQ - hypothetical protein involved in sporulation	0.874606	1.83351	0.0395173
RBAM_030200	gerAC - nutrient receptor involved in germination response to L-alanine	0.871112	1.82907	0.000290151
RBAM_002040	gabT1 - 4-aminobutyrate aminotransferase involved in utilization of gamma-amino butyric acid	0.862581	1.81829	1.75644e-05

## Sheet: down_OD3.0
Gene ID	Gene and Function	M	Fold-change	p-value
RBAM_028990	yukJ - conserved hypothetical protein	-0.869745	-1.82734	0.0209458
RBAM_019730	rapA1 - response regulator aspartate phosphatase A involved in control of sporulation initiation	-0.872761	-1.83116	0.0440257
RBAM_036720	iolG - myo-inositol 2-dehydrogenase involved in myo-inositol catabolism	-0.874105	-1.83287	0.0167387
RBAM_013620	zosA - P-type zinc-transporting ATPase involved in zinc uptake	-0.883986	-1.84547	0.0363108
RBAM_002420	ybdO1 - hypothetical protein	-0.891508	-1.85511	0.0325108
RBAM_008700	fhO - hypothetical protein	-0.892969	-1.85699	9.25172e-05
RBAM_028980	ald - alanine dehydrogenase involved in alanine utilization	-0.905669	-1.87341	0.0508091
RBAM_031740	yveG - hypothetical protein	-0.906023	-1.87387	0.000229593
RBAM_034560	hypothetical protein	-0.926116	-1.90015	0.0162944
RBAM_022310	bkdB - branched-chain alpha-keto acid dehydrogenase E2 subunit (lipoamide acyltransferase) involved in utilization of branched-chain keto acids	-0.946921	-1.92775	0.0386228
RBAM_012280	yjgD - conserved hypothetical protein involved in survival to ethanol stress	-0.951688	-1.93413	0.0418505
RBAM_011300	med - positive regulator of comK involved in regulation of competence	-0.953835	-1.93702	1.75644e-05
RBAM_032010	trxB - thioredoxin reductase	-0.96079	-1.94637	0.00117812
RBAM_026370	argH - argininosuccinate lyase involved in biosynthesis of arginine	-0.963688	-1.95029	0.0507273
RBAM_022330	bkdAA - branched-chain alpha-keto acid dehydrogenase E1 subunit (2-oxoisovalerate dehydrogenase alpha) involved in utilization of branched-chain keto acids	-0.966126	-1.95359	0.0396013
RBAM_019970	thyB - thymidylate synthase B involved in biosynthesis of thymidine nucleotides	-0.9828	-1.9763	0.0190761
RBAM_016060	fliH - flagellar assembly protein involved in motility and chemotaxis	-0.989284	-1.9852	0.0179153
RBAM_017910	parC - DNA topoisomerase IV subunit A involved in chromosome segregation and compaction	-0.996169	-1.9947	0.0475732
RBAM_007870	yflI - hypothetical protein	-1.0068	-2.00945	0.0419877
RBAM_031450	lutC - conserved hypothetical protein involved in utilization of lactate	-1.00966	-2.01343	0.0351091
RBAM_024200	manP - phosphotransferase system (PTS) mannose-specificenzyme IIBCA component involved in mannose uptake and phosphorylation, control of ManR activity	-1.02755	-2.03855	0.0283532
RBAM_016840	kbl - 2-amino-3-ketobutyrate coenzyme A ligase involved in threonine utilization	-1.04625	-2.06516	0.0512124
RBAM_013310	kinE - two-component sensor histidine kinase homolog involved in initiation of sporulation	-1.05559	-2.07857	0.0467344
RBAM_018210	scoB - succinyl CoA:3-oxoacid CoA-transferase (subunit B) involved in lipid metabolism	-1.06488	-2.092	0.0336039
RBAM_017720	ynzD - Spo0A-P phosphatase involved in control of sporulation initiation	-1.07128	-2.1013	0.0246867
RBAM_020170	ypbS - hypothetical protein	-1.07296	-2.10374	0.0227775
RBAM_019060	dhaS - aldehyde dehydrogenase	-1.08086	-2.11529	0.0376604
RBAM_036760	iolC - inositol utilization protein C involved in myo-inositol catabolism	-1.08919	-2.12755	0.0418505
RBAM_022350	buk - butyrate kinase involved in utilization of branched-chain keto acids	-1.1264	-2.18313	0.00979107
RBAM_021930	proI - pyrroline-5-carboxylate reductase II involved in biosynthesis of proline	-1.12648	-2.18326	0.0387938
RBAM_019240	hypothetical protein	-1.1435	-2.20916	0.0167387
RBAM_020470	ponA - bifunctional glucosyl transferase/ transpeptidase penicillin-binding proteins IA/IB	-1.14413	-2.21012	0.0116751
RBAM_013230	rsgI - anti-sigma factor involved in control of SigI activity	-1.1573	-2.23039	0.0206742
RBAM_013910	ccpC - transcriptional repressor involved in regulation of tricarboxylic acid branch of the TCA cycle	-1.16748	-2.24618	0.0200245
RBAM_012470	xlyB - N-acetylmuramoyl-L-alanine amidase involved in PBSX prophage-mediated lysis	-1.17154	-2.25252	0.0188602
RBAM_011340	fabF - beta-ketoacyl-acyl carrier protein synthase II involved in fatty acid biosynthesis	-1.19339	-2.2869	0.00557544
RBAM_036590	yxeA - hypothetical protein	-1.21527	-2.32185	0.0318645
RBAM_019170	cwlS - D,L-endopeptidase, peptidoglycan hydrolase involved in cell wall metabolism	-1.23615	-2.35569	0.00440251
RBAM_036640	mrsK2 - putative sensor histidine kinase	-1.2461	-2.37199	0.0252917
RBAM_012790	dppC - dipeptide transport system permease protein involved in uptake of dipeptides	-1.26741	-2.4073	0.0116751
RBAM_023170	glcK - glucose kinase involved in phosphorylation of the free glucose moiety of di-and oligosaccharides	-1.28433	-2.4357	0.0418505
RBAM_006180	putative transcriptional regulator (gntr family)	-1.31589	-2.48956	0.000211683
RBAM_017650	lexA - negative transcriptional regulator of the SOS regulon involved in regulation of DNA damage repair	-1.33668	-2.5257	0.0379934
RBAM_004040	yclM - aspartokinase III with unknown function	-1.33989	-2.53132	0.0370384
RBAM_018930	yocC - hypothetical protein	-1.35547	-2.55881	0.0216564
RBAM_004120	ycnE - conserved hypothetical protein	-1.411	-2.65921	0.0410303
RBAM_027410	ytzC - hypothetical protein	-1.43685	-2.70729	0.0199128
RBAM_013790	hypothetical protein	-1.44264	-2.71818	0.000172494
RBAM_018960	yocH - putative cell-wall binding protein	-1.44859	-2.72941	0.00117812
RBAM_004730	gsiB - general stress protein	-1.47277	-2.77554	0.0348501
RBAM_012410	uxaB - tagaturonate reductase (altronate oxidoreductase) involved in hexuronate utilization	-1.48832	-2.80562	0.0235449
RBAM_020640	dapB - dihydrodipicolinate reductase involved in biosynthesis of lysine and peptidoglycan	-1.51869	-2.86531	0.011273
RBAM_027670	ytkA - hypothetical protein	-1.58284	-2.99559	0.0167926
RBAM_018470	dacC - penicillin-binding carboxypeptidase	-1.65216	-3.14305	0.0331439
RBAM_036870	des - fatty acid desaturase involved in adaptation of membrane fluidity at low temperatures	-1.68469	-3.21471	0.0291164
RBAM_012150	galK1 - galactokinase involved in galactose utilization	-1.69448	-3.23661	0.0542047
B_amylo_FZB42_3830	predicted ncRNA	-1.70505	-3.26041	0.00726161
RBAM_017510	hypothetical protein	-1.70842	-3.26802	0.0315921
RBAM_003400	ycbE - galactarate/glucarate transporter in (proton symport) involved in glucarate uptake	-1.71191	-3.27594	0.032097
RBAM_030260	liaI - hypothetical protein	-1.7391	-3.33826	1.75644e-05
RBAM_025130	folC - folyl-polyglutamate synthetase involved in biosynthesis of folate	-1.86408	-3.64035	0.0134676
RBAM_008360	malA - 6-phospho-alpha-glucosidase involved in maltose utilization	-1.86512	-3.64299	0.0250355
RBAM_027250	leuS - leucyl-tRNA synthetase involved in translation	-1.87651	-3.67185	0.0188602
RBAM_021570	spoIIAB - anti-sigma F factor involved in control of sporulation	-1.9203	-3.78501	0.0380879
RBAM_021700	ansB - aspartate ammonia-lyase involved in aspartate degradation	-1.92132	-3.7877	0.0148022
RBAM_012080	penP - beta-lactamase precursor involved in resistance to beta-lactam antibiotics	-1.97001	-3.91771	0.00400762
B_amylo_FZB42_3873	predicted ncRNA	-1.98391	-3.95563	0.009752
RBAM_015190	ylmC - conserved hypothetical protein	-1.99712	-3.99202	0.00245297
RBAM_006610	ydjI - conserved hypothetical protein	-2.14749	-4.43056	0.00455512
RBAM_011020	yitJ - conserved hypothetical protein	-2.19614	-4.58252	0.00474395
RBAM_020080	degR - positive effector of DegU-phosphate stability involved in control of DegU activity	-2.29	-4.89058	0.02284
RBAM_019440	yodL - hypothetical protein	-2.31346	-4.97073	0.00697914
RBAM_014220	abh - transition state regulator	-2.41788	-5.34385	0.049261
RBAM_030250	liaH - conserved hypothetical protein involved in protection against daptamycin	-2.46691	-5.5286	0.000676256
	Genes involved in carbohydrate uptake and utilization
RBAM_036720	iolG - myo-inositol 2-dehydrogenase involved in myo-inositol catabolism	-0.874105	-1.83287	0.0167387
RBAM_024200	manP - phosphotransferase system (PTS) mannose-specificenzyme IIBCA component involved in mannose uptake and phosphorylation, control of ManR activity	-1.02755	-2.03855	0.0283532
RBAM_036760	iolC - inositol utilization protein C involved in myo-inositol catabolism	-1.08919	-2.12755	0.0418505
RBAM_023170	glcK - glucose kinase involved in phosphorylation of the free glucose moiety of di-and oligosaccharides	-1.28433	-2.4357	0.0418505
RBAM_012410	uxaB - tagaturonate reductase (altronate oxidoreductase) involved in hexuronate utilization	-1.48832	-2.80562	0.0235449
RBAM_012150	galK1 - galactokinase involved in galactose utilization	-1.69448	-3.23661	0.0542047
RBAM_003400	ycbE - galactarate/glucarate transporter in (proton symport) involved in glucarate uptake	-1.71191	-3.27594	0.032097
RBAM_008360	malA - 6-phospho-alpha-glucosidase involved in maltose utilization	-1.86512	-3.64299	0.0250355
