# Supplementary material for: Linking Plant Nutritional Status to Plant-Microbe Interactions
Source: PLoS One. 2013 Jul 16;8(7):e68555. doi: 10.1371/journal.pone.0068555 (PMC3713015; doi:10.1371/journal.pone.0068555)
Supplement: Table S9 — Summary of ‘the functional annotation clustering’ tool analysis for the potassium deficiency treatment exudates on bacterial gene expression. (XLSX) [file pone.0068555.s009.xlsx]

## Sheet: K 3.0 down
Annotation Cluster 1	Enrichment Score: 1.4756204462647864
Category	Term	Count	%	PValue	Genes	List Total	Pop Hits	Pop Total	Fold Enrichment	Bonferroni	Benjamini	FDR
INTERPRO	IPR018392:Peptidoglycan-binding lysin domain	3	4.10959	0.023299	4491130, 4490726, 4493040	58	13	3061	12.179	0.974718	0.974718	24.6805
SMART	SM00257:LysM	3	4.10959	0.0242012	4491130, 4490726, 4493040	11	14	549	10.6948	0.217286	0.217286	13.6799
INTERPRO	IPR002482:Peptidoglycan-binding Lysin subgroup	3	4.10959	0.026861	4491130, 4490726, 4493040	58	14	3061	11.3091	0.985702	0.880425	27.9174
GOTERM_BP_FAT	GO:0016998~cell wall macromolecule catabolic process	3	4.10959	0.039541	4491130, 4490726, 4493040	38	14	1605	9.05075	0.999876	0.999876	40.2304
GOTERM_BP_FAT	GO:0044036~cell wall macromolecule metabolic process	4	5.47945	0.0699123	4491130, 4492091, 4490726, 4493040	38	42	1605	4.02256	1	0.995426	60.3307
Annotation Cluster 2	Enrichment Score: 0.9463688713664178
Category	Term	Count	%	PValue	Genes	List Total	Pop Hits	Pop Total	Fold Enrichment	Bonferroni	Benjamini	FDR
SP_PIR_KEYWORDS	oxidoreductase	9	12.3288	0.0280639	4492555, 4492797, 4491999, 4492299, 4490118, 4491622, 4490102, 4491821, 4489721	73	187	3682	2.42751	0.772406	0.389451	24.161
GOTERM_BP_FAT	GO:0055114~oxidation reduction	9	12.3288	0.14037	4492555, 4492797, 4491999, 4492299, 4490118, 4491622, 4490102, 4491821, 4489721	38	227	1605	1.67459	1	0.996381	85.4787
INTERPRO	IPR016040:NAD(P)-binding domain	4	5.47945	0.367682	4491999, 4492299, 4490118, 4490102	58	116	3061	1.81986	1	1	99.5957
Annotation Cluster 3	Enrichment Score: 0.8370908667786093
Category	Term	Count	%	PValue	Genes	List Total	Pop Hits	Pop Total	Fold Enrichment	Bonferroni	Benjamini	FDR
GOTERM_BP_FAT	GO:0016052~carbohydrate catabolic process	4	5.47945	0.10062	4490466, 4491355, 4491130, 4490118	38	49	1605	3.44791	1	0.991172	74.1508
GOTERM_BP_FAT	GO:0046164~alcohol catabolic process	3	4.10959	0.16686	4490466, 4491355, 4490118	38	32	1605	3.9597	1	0.989147	90.2594
GOTERM_BP_FAT	GO:0044275~cellular carbohydrate catabolic process	3	4.10959	0.183523	4490466, 4491355, 4490118	38	34	1605	3.72678	1	0.976899	92.4724
Annotation Cluster 4	Enrichment Score: 0.8019382657685286
Category	Term	Count	%	PValue	Genes	List Total	Pop Hits	Pop Total	Fold Enrichment	Bonferroni	Benjamini	FDR
SP_PIR_KEYWORDS	kinase	7	9.58904	0.00949965	4491355, 4491579, 4491975, 4489767, 4491787, 4491865, 4492048	73	94	3682	3.75605	0.391247	0.391247	8.85663
GOTERM_BP_FAT	GO:0016310~phosphorylation	5	6.84932	0.0650287	4491579, 4491975, 4489767, 4491865, 4492048	38	67	1605	3.152	1	0.999445	57.5899
GOTERM_BP_FAT	GO:0006793~phosphorus metabolic process	5	6.84932	0.0837506	4491579, 4491975, 4489767, 4491865, 4492048	38	73	1605	2.89293	1	0.992375	67.2355
GOTERM_BP_FAT	GO:0006796~phosphate metabolic process	5	6.84932	0.0837506	4491579, 4491975, 4489767, 4491865, 4492048	38	73	1605	2.89293	1	0.992375	67.2355
GOTERM_MF_FAT	GO:0030554~adenyl nucleotide binding	11	15.0685	0.168235	4491355, 4491579, 4492310, 4491975, 4491712, 4490117, 4489767, 4491865, 4491821, 4492048, 4489628	38	360	1845	1.48355	1	1	88.2255
GOTERM_MF_FAT	GO:0001883~purine nucleoside binding	11	15.0685	0.168235	4491355, 4491579, 4492310, 4491975, 4491712, 4490117, 4489767, 4491865, 4491821, 4492048, 4489628	38	360	1845	1.48355	1	1	88.2255
SMART	SM00387:HATPase_c	3	4.10959	0.173991	4491579, 4491865, 4492048	11	42	549	3.56494	0.852141	0.615476	68.2665
GOTERM_MF_FAT	GO:0001882~nucleoside binding	11	15.0685	0.181781	4491355, 4491579, 4492310, 4491975, 4491712, 4490117, 4489767, 4491865, 4491821, 4492048, 4489628	38	366	1845	1.45923	1	0.999997	90.2697
INTERPRO	IPR003594:ATP-binding region, ATPase-like	3	4.10959	0.18344	4491579, 4491865, 4492048	58	42	3061	3.7697	1	0.999973	91.253
GOTERM_MF_FAT	GO:0005524~ATP binding	10	13.6986	0.192735	4491355, 4491579, 4492310, 4491975, 4491712, 4490117, 4489767, 4491865, 4492048, 4489628	38	326	1845	1.48934	1	0.999892	91.6796
GOTERM_MF_FAT	GO:0032559~adenyl ribonucleotide binding	10	13.6986	0.192735	4491355, 4491579, 4492310, 4491975, 4491712, 4490117, 4489767, 4491865, 4492048, 4489628	38	326	1845	1.48934	1	0.999892	91.6796
GOTERM_BP_FAT	GO:0006468~protein amino acid phosphorylation	3	4.10959	0.208961	4491579, 4491865, 4492048	38	37	1605	3.42461	1	0.976098	94.9731
SP_PIR_KEYWORDS	atp-binding	8	10.9589	0.222934	4491355, 4491579, 4491975, 4491712, 4490117, 4489767, 4491865, 4489628	73	253	3682	1.59489	0.999998	0.927429	91.3756
GOTERM_MF_FAT	GO:0017076~purine nucleotide binding	11	15.0685	0.235869	4491355, 4491579, 4492310, 4491975, 4491712, 4490117, 4489767, 4491865, 4491821, 4492048, 4489628	38	388	1845	1.37649	1	0.999817	95.6027
GOTERM_MF_FAT	GO:0004672~protein kinase activity	3	4.10959	0.242495	4491579, 4491865, 4492048	38	47	1845	3.0991	1	0.999183	96.0257
GOTERM_MF_FAT	GO:0032553~ribonucleotide binding	10	13.6986	0.268451	4491355, 4491579, 4492310, 4491975, 4491712, 4490117, 4489767, 4491865, 4492048, 4489628	38	354	1845	1.37154	1	0.99873	97.349
GOTERM_MF_FAT	GO:0032555~purine ribonucleotide binding	10	13.6986	0.268451	4491355, 4491579, 4492310, 4491975, 4491712, 4490117, 4489767, 4491865, 4492048, 4489628	38	354	1845	1.37154	1	0.99873	97.349
SP_PIR_KEYWORDS	nucleotide-binding	8	10.9589	0.283521	4491355, 4491579, 4491975, 4491712, 4490117, 4489767, 4491865, 4489628	73	273	3682	1.47805	1	0.944397	96.0807
GOTERM_MF_FAT	GO:0000166~nucleotide binding	11	15.0685	0.402837	4491355, 4491579, 4492310, 4491975, 4491712, 4490117, 4489767, 4491865, 4491821, 4492048, 4489628	38	446	1845	1.19749	1	0.999738	99.749
Annotation Cluster 5	Enrichment Score: 0.7787277954531254
Category	Term	Count	%	PValue	Genes	List Total	Pop Hits	Pop Total	Fold Enrichment	Bonferroni	Benjamini	FDR
GOTERM_BP_FAT	GO:0044036~cell wall macromolecule metabolic process	4	5.47945	0.0699123	4491130, 4492091, 4490726, 4493040	38	42	1605	4.02256	1	0.995426	60.3307
GOTERM_BP_FAT	GO:0000270~peptidoglycan metabolic process	3	4.10959	0.15864	4491130, 4492091, 4493040	38	31	1605	4.08744	1	0.991893	88.9596
GOTERM_BP_FAT	GO:0030203~glycosaminoglycan metabolic process	3	4.10959	0.15864	4491130, 4492091, 4493040	38	31	1605	4.08744	1	0.991893	88.9596
GOTERM_BP_FAT	GO:0006022~aminoglycan metabolic process	3	4.10959	0.175157	4491130, 4492091, 4493040	38	33	1605	3.83971	1	0.979834	91.4269
GOTERM_BP_FAT	GO:0005976~polysaccharide metabolic process	3	4.10959	0.414529	4491130, 4492091, 4493040	38	61	1605	2.07722	1	0.999425	99.8918
Annotation Cluster 6	Enrichment Score: 0.5149751027688715
Category	Term	Count	%	PValue	Genes	List Total	Pop Hits	Pop Total	Fold Enrichment	Bonferroni	Benjamini	FDR
GOTERM_BP_FAT	GO:0046394~carboxylic acid biosynthetic process	6	8.21918	0.170765	4492261, 4491999, 4492299, 4492981, 4491787, 4491560	38	129	1605	1.9645	1	0.984636	90.826
GOTERM_BP_FAT	GO:0016053~organic acid biosynthetic process	6	8.21918	0.190739	4492261, 4491999, 4492299, 4492981, 4491787, 4491560	38	134	1605	1.8912	1	0.973493	93.2784
SP_PIR_KEYWORDS	amino-acid biosynthesis	3	4.10959	0.328765	4491999, 4492981, 4491787	73	60	3682	2.52192	1	0.948248	97.9204
GOTERM_BP_FAT	GO:0008652~cellular amino acid biosynthetic process	4	5.47945	0.408699	4491999, 4492299, 4492981, 4491787	38	100	1605	1.68947	1	0.999595	99.8773
GOTERM_BP_FAT	GO:0044271~nitrogen compound biosynthetic process	7	9.58904	0.427949	4491999, 4491758, 4492299, 4492981, 4491787, 4491560, 4489628	38	227	1605	1.30246	1	0.999342	99.9195
GOTERM_BP_FAT	GO:0009309~amine biosynthetic process	4	5.47945	0.434139	4491999, 4492299, 4492981, 4491787	38	104	1605	1.62449	1	0.999136	99.93
Annotation Cluster 7	Enrichment Score: 0.13698428185732842
Category	Term	Count	%	PValue	Genes	List Total	Pop Hits	Pop Total	Fold Enrichment	Bonferroni	Benjamini	FDR
SP_PIR_KEYWORDS	transcription regulation	4	5.47945	0.633878	4491026, 4490951, 4491363, 4492054	73	165	3682	1.22275	1	0.996989	99.9942
GOTERM_BP_FAT	GO:0006355~regulation of transcription, DNA-dependent	6	8.21918	0.638011	4491026, 4490951, 4491579, 4491363, 4491865, 4492054	38	232	1605	1.09233	1	0.999993	99.9998
GOTERM_BP_FAT	GO:0051252~regulation of RNA metabolic process	6	8.21918	0.638011	4491026, 4490951, 4491579, 4491363, 4491865, 4492054	38	232	1605	1.09233	1	0.999993	99.9998
INTERPRO	IPR011991:Winged helix repressor DNA-binding	3	4.10959	0.643843	4491026, 4490951, 4492054	58	116	3061	1.36489	1	1	99.9996
SP_PIR_KEYWORDS	Transcription	4	5.47945	0.65819	4491026, 4490951, 4491363, 4492054	73	171	3682	1.17984	1	0.996236	99.997
GOTERM_BP_FAT	GO:0045449~regulation of transcription	6	8.21918	0.695706	4491026, 4490951, 4491579, 4491363, 4491865, 4492054	38	247	1605	1.026	1	0.999997	100
GOTERM_BP_FAT	GO:0006350~transcription	4	5.47945	0.790299	4491026, 4490951, 4491363, 4492054	38	176	1605	0.959928	1	1	100
GOTERM_MF_FAT	GO:0030528~transcription regulator activity	4	5.47945	0.81932	4490951, 4491363, 4491865, 4492054	38	213	1845	0.911787	1	1	100
SP_PIR_KEYWORDS	dna-binding	3	4.10959	0.90391	4491026, 4490951, 4492054	73	196	3682	0.772016	1	0.999961	100
GOTERM_MF_FAT	GO:0003677~DNA binding	4	5.47945	0.958448	4491026, 4490951, 4491712, 4492054	38	305	1845	0.636756	1	1	100
Annotation Cluster 8	Enrichment Score: 0.03701140468764662
Category	Term	Count	%	PValue	Genes	List Total	Pop Hits	Pop Total	Fold Enrichment	Bonferroni	Benjamini	FDR
SP_PIR_KEYWORDS	transmembrane	3	4.10959	0.908567	4489941, 4492736, 4489628	73	199	3682	0.760377	1	0.99993	100
GOTERM_CC_FAT	GO:0016021~integral to membrane	3	4.10959	0.923218	4489941, 4492736, 4489628	6	305	498	0.816393	1	1	100
GOTERM_CC_FAT	GO:0031224~intrinsic to membrane	3	4.10959	0.923218	4489941, 4492736, 4489628	6	305	498	0.816393	1	1	100
