# Supplementary material for: Linking Plant Nutritional Status to Plant-Microbe Interactions
Source: PLoS One. 2013 Jul 16;8(7):e68555. doi: 10.1371/journal.pone.0068555 (PMC3713015; doi:10.1371/journal.pone.0068555)
Supplement: Table S10 — List of candidate regulatory RNAs in B. amyloliquefaciens FZB42. (XLSX) [file pone.0068555.s010.xlsx]

## Sheet: Sheet1
Sequence	name	Start	Stop	Temperature	Status	Sequence		from	to	gene	upstream	downstream
B_amylo_FZB42_3799	(182_B_amylo_FZB42i1710_q45)	31	100	73.5714	passed Tm check and filter(s)	actacctttctggagaagggggcgaaaatgtgaacataacgattgaagaattacctgaatcaaaaattgc		2072141	2072072	intergenic	192 bp at 5' side: YosT	334 bp at 3' side: CgeE
B_amylo_FZB42_3800	(61_B_amylo_FZB42i1710_q45)	37	106	73.5714	passed Tm check and filter(s)	cggaaataagcaatttttgattcaggtaattcttcaatcgttatgttcacattttcgcccccttctccag		2072063	2072132	intergenic	183 bp at 5' side: YosT	343 bp at 3' side: CgeE
B_amylo_FZB42_3801	(231_B_amylo_FZB42i2777_q67)	8	57	71.3	failed Tm check	caaccgattgacatatggaaccggttgacatacaattctttttgaaagcg		3299445	3299396	intergenic	187 bp at 5' side: YwbF	155 bp at 3' side: putative transcriptional regulator
B_amylo_FZB42_3802	(110_B_amylo_FZB42i2777_q67)	1	50	71.3	failed Tm check	aagcgctttcaaaaagaattgtatgtcaaccggttccatatgtcaatcgg		3299393	3299442	intergenic	184 bp at 5' side: YwbF	158 bp at 3' side: putative transcriptional regulator
B_amylo_FZB42_3803	(226_B_amylo_FZB42i2699_q66)	30	99	78.2571	passed Tm check and filter(s)	gatggatcgagcttgagctgcgagccgagaggcgatctcgttaacacgcacctaaatataactggcaaaa		3204326	3204257	intergenic	346 bp at 5' side: YrdF	191 bp at 3' side: SmpB
B_amylo_FZB42_3804	(105_B_amylo_FZB42i2699_q66)	27	96	78.2571	passed Tm check and filter(s)	cactgcggttcctctgttatgtatggagacggtgggagtcgaacccacgtccagaaacatcgattactta		3203967	3204036	intergenic	56 bp at 5' side: YrdF	481 bp at 3' side: SmpB
B_amylo_FZB42_3805	(180_B_amylo_FZB42i1641_q580)	100	169	77.6714	passed Tm check and filter(s)	gggactggccctacgaaacctcggcaacatttattgtgccaattccagcaagcgtatgcttgaaagatag		2001779	2001710	intergenic	125 bp at 5' side: YoaD	168 bp at 3' side: YoaE
B_amylo_FZB42_3806	(223_B_amylo_FZB42i2612_q63)	58	127	77.6714	passed Tm check and filter(s)	gcccggcaaccatcaacaatgttgaaatggtgccaattcactcgaagcggtctgctttgaaagatgagag		3103160	3103091	intergenic	106 bp at 5' side: YusC	148 bp at 3' side: YusD
B_amylo_FZB42_3807	(38_B_amylo_FZB42i1042_q532)	37	106	74.1571	failed filter(s)	gtgcgttaatatagaacaatcagaaaatacaaaacaatattcttatcacgagaggtggagggactggccc		1161472	1161541	intergenic	136 bp at 5' side: YcjH	165 bp at 3' side: YjcI
B_amylo_FZB42_3808	(53_B_amylo_FZB42i1341_q565)	42	111	78.2571	passed Tm check and filter(s)	atttagtacaaatctaaaaagcttatcaagagcggctgagggactggaccgatgacgcccggcaacctgc		1544795	1544864	intergenic	83 bp at 5' side: PyrE	181 bp at 3' side: CysH
B_amylo_FZB42_3809	(116_B_amylo_FZB42i3140_q675)	59	128	78.2571	failed filter(s)	aaatagcatatttccttatcaagagaggtggagggactggccctatgatacccggcaaccgctgttcagc		3717006	3717075	intergenic	73 bp at 5' side: YxjI	108 bp at 3' side: YxjG
B_amylo_FZB42_3810	(159_B_amylo_FZB42i1042_q532)	22	91	74.1571	failed filter(s)	gggccagtccctccacctctcgtgataagaatattgttttgtattttctgattgttctatattaacgcac		1161541	1161472	intergenic	136 bp at 5' side: YcjH	165 bp at 3' side: YjcI
B_amylo_FZB42_3811	(174_B_amylo_FZB42i1341_q565)	52	121	78.2571	passed Tm check and filter(s)	gcaggttgccgggcgtcatcggtccagtccctcagccgctcttgataagctttttagatttgtactaaat		1544864	1544795	intergenic	83 bp at 5' side: PyrE	181 bp at 3' side: CysH
B_amylo_FZB42_3812	(237_B_amylo_FZB42i3140_q675)	50	119	78.2571	failed filter(s)	tgctgaacagcggttgccgggtatcatagggccagtccctccacctctcttgataaggaaatatgctatt		3717076	3717007	intergenic	74 bp at 5' side: YxjI	107 bp at 3' side: YxjG
B_amylo_FZB42_3813	(59_B_amylo_FZB42i1641_q580)	29	98	77.6714	passed Tm check and filter(s)	cctatctttcaagcatacgcttgctggaattggcacaataaatgttgccgaggtttcgtagggccagtcc		2001709	2001778	intergenic	124 bp at 5' side: YoaD	169 bp at 3' side: YoaE
B_amylo_FZB42_3814	(102_B_amylo_FZB42i2612_q63)	59	128	77.6714	passed Tm check and filter(s)	ctctcatctttcaaagcagaccgcttcgagtgaattggcaccatttcaacattgttgatggttgccgggc		3103091	3103160	intergenic	106 bp at 5' side: YusC	148 bp at 3' side: YusD
B_amylo_FZB42_3815	(219_B_amylo_FZB42i2411_q635)	93	162	75.9143	passed Tm check and filter(s)	ggtgctaacctgatgcaaggtttaatattttccttgagcgataagagtgaaaggcacacagaccaaaccc		2898429	2898360	intergenic	147 bp at 5' side: MetK	291 bp at 3' side: PckA
B_amylo_FZB42_3816	(98_B_amylo_FZB42i2411_q635)	23	92	75.9143	passed Tm check and filter(s)	tccactcgaggaaagggtttggtctgtgtgcctttcactcttatcgctcaaggaaaatattaaaccttgc		2898346	2898415	intergenic	133 bp at 5' side: MetK	305 bp at 3' side: PckA
B_amylo_FZB42_3817	(211_B_amylo_FZB42i2280_q616)	22	91	75.9143	passed Tm check and filter(s)	gtatactatctttcgtgaacttcttgctcgtgactgcttcggaattacttaaagggttaggacctctccg		2729597	2729528	intergenic	78 bp at 5' side: SpeD	86 bp at 3' side: GapB
B_amylo_FZB42_3818	(90_B_amylo_FZB42i2280_q616)	20	89	75.9143	passed Tm check and filter(s)	ccggagaggtcctaaccctttaagtaattccgaagcagtcacgagcaagaagttcacgaaagatagtata		2729527	2729596	intergenic	77 bp at 5' side: SpeD	87 bp at 3' side: GapB
B_amylo_FZB42_3819	(49_B_amylo_FZB42i1297_q562)	47	116	78.2571	passed Tm check and filter(s)	taaggagaaggaaaagggagaggagaaaccggaggaagaacttatggggaaacgtaagtcttctccgcgg		1485565	1485634	intergenic	48 bp at 5' side: YlbG	183 bp at 3' side: YlbH
B_amylo_FZB42_3820	(170_B_amylo_FZB42i1297_q562)	87	156	78.2571	passed Tm check and filter(s)	atgatgttgttgccaaccgcggagaagacttacgtttccccataagttcttcctccggtttctcctctcc		1485650	1485581	intergenic	64 bp at 5' side: YlbG	167 bp at 3' side: YlbH
B_amylo_FZB42_3821	(185_B_amylo_FZB42i1778_q591)	192	261	78.2571	passed Tm check and filter(s)	tcagaaatggtgagagtggaacgcggtaaacccctcgagcgagaaacccaaattttggtaggggaacctt		2136750	2136681	intergenic	214 bp at 5' side: YpsC	251 bp at 3' side: YpsB
B_amylo_FZB42_3822	(64_B_amylo_FZB42i1778_q591)	84	153	78.2571	passed Tm check and filter(s)	gttccgtcgtactgcaatcggctcatcacctcgtactcaggcggcaatcatctatctacagaaagcattc		2136582	2136651	intergenic	115 bp at 5' side: YpsC	350 bp at 3' side: YpsB
B_amylo_FZB42_3823	(67_B_amylo_FZB42i1869_q595)	97	166	78.2571	passed Tm check and filter(s)	ttcactgaatccaccgtatacagatgcatacgggtcacgggctgtaaagcgcaaaacgccttattaccgc		2236223	2236292	intergenic	175 bp at 5' side: RibD	154 bp at 3' side: YpuD
B_amylo_FZB42_3824	(188_B_amylo_FZB42i1869_q595)	46	115	78.2571	passed Tm check and filter(s)	gcggtaataaggcgttttgcgctttacagcccgtgacccgtatgcatctgtatacggtggattcagtgaa		2236292	2236223	intergenic	175 bp at 5' side: RibD	154 bp at 3' side: YpuD
B_amylo_FZB42_3825	(137_B_amylo_FZB42i391_q12)	22	91	80.6	passed Tm check and filter(s)	ttgaacacaagacaacgaaagccctacctctcaatcgtcactgcggctccgaagccgcgccggtgtgaat		442758	442689	intergenic	208 bp at 5' side: YdaG	221 bp at 3' side: YdaH
B_amylo_FZB42_3826	(16_B_amylo_FZB42i391_q12)	20	89	80.6	passed Tm check and filter(s)	attcacaccggcgcggcttcggagccgcagtgacgattgagaggtagggctttcgttgtcttgtgttcaa		442689	442758	intergenic	208 bp at 5' side: YdaG	221 bp at 3' side: YdaH
B_amylo_FZB42_3827	(33_B_amylo_FZB42i934_q23)	5	54	68.84	failed Tm check	cagcccattttaatcaagaagcaatggatgacgtactataaaaaataagg		1042858	1042907	intergenic	62 bp at 5' side: hypothetical protein	12 bp at 3' side: hypothetical protein
B_amylo_FZB42_3828	(154_B_amylo_FZB42i934_q23)	0	49	68.84	failed Tm check	tgcttcgtactccttattttttatagtacgtcatccattgcttcttgatt		1042918	1042869	intergenic	73 bp at 5' side: hypothetical protein	1 bp at 3' side: hypothetical protein
B_amylo_FZB42_3829	(147_B_amylo_FZB42i594_q203)	20	89	75.3286	passed Tm check and filter(s)	tagcttggtagaaacttgcgggccatatccccgccattatacgatatctgcatatttgatttctgagtct		656607	656538	intergenic	118 bp at 5' side: hypothetical protein	170 bp at 3' side: PbuG
B_amylo_FZB42_3830	(26_B_amylo_FZB42i594_q203)	55	124	75.3286	passed Tm check and filter(s)	atagactcagaaatcaaatatgcagatatcgtataatggcggggatatggcccgcaagtttctaccaagc		656536	656605	intergenic	116 bp at 5' side: hypothetical protein	172 bp at 3' side: PbuG
B_amylo_FZB42_3831	(139_B_amylo_FZB42i471_q13)	25	94	72.4	failed Tm check	cattgtattactatccttgcccaaagtatcatcaagacgaaaagtcgatattcatactatcctttacacg		521395	521326	intergenic	125 bp at 5' side: hypothetical protein	26 bp at 3' side: CspC
B_amylo_FZB42_3832	(18_B_amylo_FZB42i471_q13)	51	120	72.4	failed Tm check	tgttcgtgtaaaggatagtatgaatatcgacttttcgtcttgatgatactttgggcaaggatagtaatac		521322	521391	intergenic	121 bp at 5' side: hypothetical protein	30 bp at 3' side: CspC
B_amylo_FZB42_3833	(30_B_amylo_FZB42i797_q207)	20	89	81.7714	passed Tm check and filter(s)	atagttactgggggtgcccgtctgagcgggctgagagagaagcggcggcttcttaaccctttggacctga		885298	885367	intergenic	51 bp at 5' side: YgaJ	162 bp at 3' side: ThiC
B_amylo_FZB42_3834	(151_B_amylo_FZB42i797_q207)	54	123	81.7714	passed Tm check and filter(s)	tggtacgaaccagatcaggtccaaagggttaagaagccgccgcttctctctcagcccgctcagacgggca		885381	885312	intergenic	65 bp at 5' side: YgaJ	148 bp at 3' side: ThiC
B_amylo_FZB42_3835	(43_B_amylo_FZB42i1146_q547)	64	133	78.2571	passed Tm check and filter(s)	ccaaagacgccaatgggtcaacaggaatcatcgacataaggtgattcttaacgcagctggatggctgtcc		1275078	1275147	intergenic	163 bp at 5' side: YkzD	275 bp at 3' side: YkoK
B_amylo_FZB42_3836	(164_B_amylo_FZB42i1146_q547)	28	97	78.2571	passed Tm check and filter(s)	ggcctccaatcgtagagctttagcactgtatggcataggacagccatccagctgcgttaagaatcacctt		1275184	1275115	intergenic	200 bp at 5' side: YkzD	238 bp at 3' side: YkoK
B_amylo_FZB42_3837	(131_B_amylo_FZB42i120_q200)	61	130	78.2571	passed Tm check and filter(s)	catggcaaagcggccgggtgtgtcagcaacctctcacttcatcgcagtcaaagaccaacatacactatta		136028	135959	intergenic	112 bp at 5' side: YbaC	68 bp at 3' side: RpsJ
B_amylo_FZB42_3838	(10_B_amylo_FZB42i120_q200)	77	146	78.2571	passed Tm check and filter(s)	gtataatagtgtatgttggtctttgactgcgatgaagtgagaggttgctgacacacccggccgctttgcc		135956	136025	intergenic	109 bp at 5' side: YbaC	71 bp at 3' side: RpsJ
B_amylo_FZB42_3839	(129_B_amylo_FZB42i107_q478)	33	102	74.7429	passed Tm check and filter(s)	tagggtaaaccctcccactcaaggtttcattctttatatgaatgacgaaatatcaagctagctgccttgg		119273	119204	intergenic	65 bp at 5' side: NusG	34 bp at 3' side: RplK
B_amylo_FZB42_3840	(8_B_amylo_FZB42i107_q478)	48	117	74.7429	passed Tm check and filter(s)	tggactaatccaaggcagctagcttgatatttcgtcattcatataaagaatgaaaccttgagtgggaggg		119195	119264	intergenic	56 bp at 5' side: NusG	43 bp at 3' side: RplK
B_amylo_FZB42_3841	(241_B_amylo_FZB42i3319_q681)	1	50	70.48	failed Tm check	aatataataagtaagactgtctttaacagctattcctcgagggaggtgtc		3918432	3918383	intergenic	5 bp at 5' side: RpmH
B_amylo_FZB42_3842	(120_B_amylo_FZB42i3319_q681)	0	49	70.48	failed Tm check	tatgacacctccctcgaggaatagctgttaaagacagtcttacttattat		3918380	3918429	intergenic	2 bp at 5' side: RpmH
B_amylo_FZB42_3843	(240_B_amylo_FZB42i3305_q680)	30	79	74.58	passed Tm check and filter(s)	gaattattgctccttgcccattatagggccgcttagaccaaaaggaggtg		3902898	3902849	intergenic	8 bp at 5' side: RpsF	55 bp at 3' side: EngD
B_amylo_FZB42_3844	(119_B_amylo_FZB42i3305_q680)	2	51	74.58	passed Tm check and filter(s)	gcacctccttttggtctaagcggccctataatgggcaaggagcaataatt		3902848	3902897	intergenic	7 bp at 5' side: RpsF	56 bp at 3' side: EngD
B_amylo_FZB42_3845	(233_B_amylo_FZB42i2825_q664)	22	91	78.2571	passed Tm check and filter(s)	tcagaaatcagggcagagctcgaaaatatggcttctcgtttagcggacttcagggggtctctttgacctc		3363749	3363680	intergenic	40 bp at 5' side: PrfB	84 bp at 3' side: SecA
B_amylo_FZB42_3846	(112_B_amylo_FZB42i2825_q664)	22	91	78.2571	passed Tm check and filter(s)	gggcttcctttgattcgaggtcaaagagaccccctgaagtccgctaaacgagaagccatattttcgagct		3363664	3363733	intergenic	24 bp at 5' side: PrfB	100 bp at 3' side: SecA
B_amylo_FZB42_3849	(216_B_amylo_FZB42i2346_q621)	30	99	77.0857	passed Tm check and filter(s)	caagagagctgatggccggtgaaaatcagcacataagatatgccgaatacactcatgaaccgcttttgcg		2805683	2805614	intergenic	174 bp at 5' side: TyrS	94 bp at 3' side: AcsA
B_amylo_FZB42_3850	(95_B_amylo_FZB42i2346_q621)	147	216	77.0857	passed Tm check and filter(s)	ggaagggctttgttcgcaaaagcggttcatgagtgtattcggcatatcttatgtgctgattttcaccggc		2805600	2805669	intergenic	160 bp at 5' side: TyrS	108 bp at 3' side: AcsA
B_amylo_FZB42_3851	(215_B_amylo_FZB42i2328_q620)	78	147	77.0857	passed Tm check and filter(s)	tcctcgctccagcagcagagagttacacgatacaccttacagctaaggaacaaaatgcaaacacagaagc		2788357	2788288	intergenic	138 bp at 5' side: YtrP	84 bp at 3' side: RpsD
B_amylo_FZB42_3852	(94_B_amylo_FZB42i2328_q620)	45	114	77.0857	passed Tm check and filter(s)	cagcttctgtgtttgcattttgttccttagctgtaaggtgtatcgtgtaactctctgctgctggagcgag		2788286	2788355	intergenic	136 bp at 5' side: YtrP	86 bp at 3' side: RpsD
B_amylo_FZB42_3853	(214_B_amylo_FZB42i2321_q619)	0	49	68.84	failed Tm check	tgaatgaagacatgtgttttatcacattctatactcacaaggaggtgata		2778417	2778368	intergenic	4 bp at 5' side: SspA	28 bp at 3' side: ThiI
B_amylo_FZB42_3854	(93_B_amylo_FZB42i2321_q619)	0	49	68.84	failed Tm check	tatcacctccttgtgagtatagaatgtgataaaacacatgtcttcattca		2778368	2778417	intergenic	4 bp at 5' side: SspA	28 bp at 3' side: ThiI
B_amylo_FZB42_3855	(195_B_amylo_FZB42i2081_q599)	44	113	77.0857	passed Tm check and filter(s)	ggcgaaaaatccgaaggacacgacaaaaccgacagctgagtcaacagcatcatttcgtttgctttgaacg		2506968	2506899	intergenic	252 bp at 5' side: YqeN	64 bp at 3' side: ComEC
B_amylo_FZB42_3856	(74_B_amylo_FZB42i2081_q599)	32	101	77.0857	passed Tm check and filter(s)	cgttcaaagcaaacgaaatgatgctgttgactcagctgtcggttttgtcgtgtccttcggatttttcgcc		2506899	2506968	intergenic	252 bp at 5' side: YqeN	64 bp at 3' side: ComEC
B_amylo_FZB42_3857	(167_B_amylo_FZB42i1169_q221)	23	92	77.6714	passed Tm check and filter(s)	gagcagaaagaggcttcgtgttatgtccgaatcttatctctcagctcctgctgcaagaattagcaccgtg		1299906	1299837	intergenic	97 bp at 5' side: MtnE	25 bp at 3' side: MtnW
B_amylo_FZB42_3858	(46_B_amylo_FZB42i1169_q221)	89	158	77.6714	passed Tm check and filter(s)	cacggtgctaattcttgcagcaggagctgagagataagattcggacataacacgaagcctctttctgctc		1299837	1299906	intergenic	97 bp at 5' side: MtnE	25 bp at 3' side: MtnW
B_amylo_FZB42_3859	(162_B_amylo_FZB42i1141_q546)	20	89	78.2571	failed filter(s)	ttctcttatcgagagttgggcgagggattggccttttgaccccaacagcaaccgaccgtaattccattgt		1267831	1267762	intergenic	171 bp at 5' side: MetE	138 bp at 3' side: IspA
B_amylo_FZB42_3860	(166_B_amylo_FZB42i1167_q549)	21	90	78.2571	failed filter(s)	tcttatcgagagttgggcgagggattggccttttgaccccaacagcaaccgaccgtaattccattgtgaa		1267828	1267759	intergenic	168 bp at 5' side: MetE	141 bp at 3' side: IspA
B_amylo_FZB42_3861	(41_B_amylo_FZB42i1141_q546)	72	141	78.2571	failed filter(s)	aagcctctcttatctctcagatcacgtctgatggaattagcaccgtgccttatgagacagtcgtctcggc		1267669	1267738	intergenic	78 bp at 5' side: MetE	231 bp at 3' side: IspA
B_amylo_FZB42_3862	(45_B_amylo_FZB42i1167_q549)	27	96	78.2571	failed filter(s)	gaaggaggctgaaacagtgcagtccgcctcttatctctcagataacatctgatggaattagcaccgtgcc		1297399	1297468	intergenic	83 bp at 5' side: MtnK	205 bp at 3' side: YkrU
B_amylo_FZB42_3863	(141_B_amylo_FZB42i472_q492)	114	183	78.2571	passed Tm check and filter(s)	cacttgatttttgtaatcctgattcacactggcacggacaaggagccgtaaggatggaagagaggcaggg		522078	522009	intergenic	385 bp at 5' side: CspC	210 bp at 3' side: YdeB
B_amylo_FZB42_3864	(20_B_amylo_FZB42i472_q492)	147	216	78.2571	passed Tm check and filter(s)	ccctgcctctcttccatccttacggctccttgtccgtgccagtgtgaatcaggattacaaaaatcaagtg		522009	522078	intergenic	385 bp at 5' side: CspC	210 bp at 3' side: YdeB
B_amylo_FZB42_3865	(58_B_amylo_FZB42i1633_q577)	2	51	69.66	failed Tm check	acaaatacgctattcttttcgtagaatcataggaaaggatggcgtttttg		1992530	1992579	intergenic	90 bp at 5' side: putative acetyltransferase (gnat family)	2 bp at 3' side: transposase RBAM
B_amylo_FZB42_3866	(179_B_amylo_FZB42i1633_q577)	0	49	69.66	failed Tm check	acaaaaacgccatcctttcctatgattctacgaaaagaatagcgtatttg		1992580	1992531	intergenic	91 bp at 5' side: putative acetyltransferase (gnat family)	1 bp at 3' side: transposase RBAM
B_amylo_FZB42_3867	(23_B_amylo_FZB42i522_q497)	32	101	73.5714	passed Tm check and filter(s)	cctcccaattgatttggaaggattagccgtacctgtgcatgatcaaataagctatttttacatagctttc		574234	574303	intergenic	39 bp at 5' side: ExpZ	170 bp at 3' side: YnaD
B_amylo_FZB42_3868	(144_B_amylo_FZB42i522_q497)	83	152	73.5714	passed Tm check and filter(s)	agtctgcccattttctatacgatacgaaagctatgtaaaaatagcttatttgatcatgcacaggtacggc		574328	574259	intergenic	64 bp at 5' side: ExpZ	145 bp at 3' side: YnaD
B_amylo_FZB42_3869	(106_B_amylo_FZB42i2738_q661)	1	50	65.56	failed Tm check	cttatgctccttataaaaaagattcattttatttatcttactgattaccg		3251291	3251340	intergenic	10 bp at 5' side: YvbU	39 bp at 3' side: YvbV
B_amylo_FZB42_3870	(227_B_amylo_FZB42i2738_q661)	2	51	65.56	failed Tm check	tgatacggtaatcagtaagataaataaaatgaatcttttttataaggagc		3251345	3251296	intergenic	15 bp at 5' side: YvbU	34 bp at 3' side: YvbV
B_amylo_FZB42_3871	(138_B_amylo_FZB42i397_q201)	24	93	80.0143	passed Tm check and filter(s)	attcgggctgatgagagttggccctacctgaaaaaggattcaccccaagcggcatccgccgcaaattggt		454449	454380	intergenic	172 bp at 5' side: YdaN	194 bp at 3' side: YdaO
B_amylo_FZB42_3872	(17_B_amylo_FZB42i397_q201)	28	97	80.0143	passed Tm check and filter(s)	aaccaatttgcggcggatgccgcttggggtgaatcctttttcaggtagggccaactctcatcagcccgaa		454379	454448	intergenic	171 bp at 5' side: YdaN	195 bp at 3' side: YdaO
B_amylo_FZB42_3873	(65_B_amylo_FZB42i1803_q592)	53	122	77.0857	passed Tm check and filter(s)	gccttctgtaaaataagaaggattcccacttgtttaacgttcggcgaatgtcatccctctgtcccagtcc		2160078	2160147	intergenic	61 bp at 5' side: PanB	115 bp at 3' side: BirA
B_amylo_FZB42_3874	(186_B_amylo_FZB42i1803_q592)	31	100	77.0857	passed Tm check and filter(s)	ggactgggacagagggatgacattcgccgaacgttaaacaagtgggaatccttcttattttacagaaggc		2160147	2160078	intergenic	61 bp at 5' side: PanB	115 bp at 3' side: BirA
B_amylo_FZB42_3875	(44_B_amylo_FZB42i1155_q33)	73	142	75.9143	passed Tm check and filter(s)	gatcatatccatcggctttgttggcatgccaatcattcatgtctagcaagacctttgccttatatcggca		1283138	1283207	intergenic	106 bp at 5' side: YkoX	41 bp at 3' side: YkoY
B_amylo_FZB42_3876	(165_B_amylo_FZB42i1155_q33)	17	86	75.9143	passed Tm check and filter(s)	tgccgatataaggcaaaggtcttgctagacatgaatgattggcatgccaacaaagccgatggatatgatc		1283207	1283138	intergenic	106 bp at 5' side: YkoX	41 bp at 3' side: YkoY
B_amylo_FZB42_3877	(157_B_amylo_FZB42i1012_q528)	3	72	73.5714	passed Tm check and filter(s)	ggggatgggagaaatttttcacggtcaaacaaaggggtaatgtttgtttgtgatcaatttcacatcctta		1134224	1134155	intergenic	122 bp at 5' side: hypothetical protein	95 bp at 3' side: YjbH
B_amylo_FZB42_3878	(36_B_amylo_FZB42i1012_q528)	61	130	73.5714	passed Tm check and filter(s)	taaggatgtgaaattgatcacaaacaaacattacccctttgtttgaccgtgaaaaatttctcccatcccc		1134155	1134224	intergenic	122 bp at 5' side: hypothetical protein	95 bp at 3' side: YjbH
B_amylo_FZB42_3879	(229_B_amylo_FZB42i2759_q263)	18	87	82.9429	passed Tm check and filter(s)	tttatcaacggaggcactcggctctgctgtgggcggcgcttttcgccgccttagatgctggtcgtcggtg		3285907	3285838	intergenic	151 bp at 5' side: EpsC	26 bp at 3' side: EpsB
B_amylo_FZB42_3880	(108_B_amylo_FZB42i2759_q263)	40	109	82.9429	passed Tm check and filter(s)	caccgacgaccagcatctaaggcggcgaaaagcgccgcccacagcagagccgagtgcctccgttgataaa		3285838	3285907	intergenic	151 bp at 5' side: EpsC	26 bp at 3' side: EpsB
B_amylo_FZB42_3881	(191_B_amylo_FZB42i1998_q238)	54	123	78.2571	passed Tm check and filter(s)	aaggagcaaactgcggagtgaatctctcaggcaaaagaactcttgctcgacgcaactctggagagtgtct		2422981	2422912	intergenic	161 bp at 5' side: GcvT	194 bp at 3' side: YqhH
B_amylo_FZB42_3882	(70_B_amylo_FZB42i1998_q238)	72	141	78.2571	passed Tm check and filter(s)	acatatcataaagacgtcccctttggtggtctgctgcttctaagtgcagacactctccagagttgcgtcg		2422865	2422934	intergenic	114 bp at 5' side: GcvT	241 bp at 3' side: YqhH
B_amylo_FZB42_3883	(148_B_amylo_FZB42i598_q508)	20	89	73.5714	passed Tm check and filter(s)	gccgggtagaaacttatgggccatattcccaagattatatgaggtcgtgttttgatttcatgtttatctt		660401	660332	intergenic	71 bp at 5' side: YebG	173 bp at 3' side: PurE
B_amylo_FZB42_3884	(27_B_amylo_FZB42i598_q508)	70	139	73.5714	passed Tm check and filter(s)	aagataaacatgaaatcaaaacacgacctcatataatcttgggaatatggcccataagtttctacccggc		660332	660401	intergenic	71 bp at 5' side: YebG	173 bp at 3' side: PurE
B_amylo_FZB42_3885	(239_B_amylo_FZB42i3285_q679)	27	76	68.84	failed Tm check	ggcagctgtatattattgatatgtcaaacgttgactagtcaattaattgc		3882670	3882621	intergenic	24 bp at 5' side: YdgJ	66 bp at 3' side: YdeO
B_amylo_FZB42_3886	(118_B_amylo_FZB42i3285_q679)	9	58	68.84	failed Tm check	gcgcaattaattgactagtcaacgtttgacatatcaataatatacagctg		3882619	3882668	intergenic	22 bp at 5' side: YdgJ	68 bp at 3' side: YdeO
B_amylo_FZB42_3887	(238_B_amylo_FZB42i3142_q678)	22	91	72.4	failed Tm check	gtagtctagtcttttacggcactaggtagaaacaatcagaccatattactgatcatatacaagaataacg		3719677	3719608	intergenic	373 bp at 5' side: YxjB	159 bp at 3' side: YxjA
B_amylo_FZB42_3888	(117_B_amylo_FZB42i3142_q678)	86	155	72.4	failed Tm check	cgttattcttgtatatgatcagtaatatggtctgattgtttctacctagtgccgtaaaagactagactac		3719608	3719677	intergenic	373 bp at 5' side: YxjB	159 bp at 3' side: YxjA
B_amylo_FZB42_3889	(236_B_amylo_FZB42i3135_q72)	37	106	78.2571	failed filter(s)	cgagagaaaacacacagcaggttcctgctgtgacacgttgggataaaagcccgggagtttctgctctttt		3712173	3712104	intergenic	55 bp at 5' side: YxkD	291 bp at 3' side: YxkC
B_amylo_FZB42_3890	(115_B_amylo_FZB42i3135_q72)	27	96	78.2571	failed filter(s)	aaaagagcagaaactcccgggcttttatcccaacgtgtcacagcaggaacctgctgtgtgttttctctcg		3712104	3712173	intergenic	55 bp at 5' side: YxkD	291 bp at 3' side: YxkC
B_amylo_FZB42_3891	(235_B_amylo_FZB42i3098_q71)	0	49	72.94	failed Tm check	tttgccgcctccttaatggctactctaaagtattacgcaacgtaagagtc		3661578	3661529	intergenic	102 bp at 5' side: YwbE	5 bp at 3' side: putative transcriptional regulator (MerR family
B_amylo_FZB42_3892	(114_B_amylo_FZB42i3098_q71)	24	73	72.94	failed Tm check	attgactcttacgttgcgtaatactttagagtagccattaaggaggcggc		3661526	3661575	intergenic	99 bp at 5' side: YwbE	8 bp at 3' side: putative transcriptional regulator (MerR family
B_amylo_FZB42_3893	(234_B_amylo_FZB42i2907_q70)	20	89	70.6429	failed Tm check	tctatttagagagtagaggtgatccttataagccttatatgatgttttaccaaattataaagtgcgtaca		3458147	3458078	intergenic	136 bp at 5' side: hypothetical protein	76 bp at 3' side: hypothetical protein
B_amylo_FZB42_3894	(113_B_amylo_FZB42i2907_q70)	21	90	70.6429	failed Tm check	ttgtacgcactttataatttggtaaaacatcatataaggcttataaggatcacctctactctctaaatag		3458077	3458146	intergenic	135 bp at 5' side: hypothetical protein	77 bp at 3' side: hypothetical protein
B_amylo_FZB42_3895	(232_B_amylo_FZB42i2793_q264)	50	119	73.5714	passed Tm check and filter(s)	tttaagatgaatgtagtaattgaccccctttttaatgaatacactttggcacggattccagtatccgtgc		3315101	3315032	intergenic	132 bp at 5' side: YvcI	73 bp at 3' side: TrxB
B_amylo_FZB42_3896	(111_B_amylo_FZB42i2793_q264)	9	78	73.5714	passed Tm check and filter(s)	gcacggatactggaatccgtgccaaagtgtattcattaaaaagggggtcaattactacattcatcttaaa		3315032	3315101	intergenic	132 bp at 5' side: YvcI	73 bp at 3' side: TrxB
B_amylo_FZB42_3897	(230_B_amylo_FZB42i2771_q663)	0	49	71.3	failed Tm check	ctcgctttaagttccaatcttaacttgtcagcaacaatcgcgatgaattc		3293832	3293783	intergenic	141 bp at 5' side: hypothetical protein	198 bp at 3' side: hypothetical protein
B_amylo_FZB42_3898	(109_B_amylo_FZB42i2771_q663)	8	57	71.3	failed Tm check	cagcatgtcaaaagcaaagctaaccaattcagaattcatcgcgattgttg		3293752	3293801	intergenic	110 bp at 5' side: hypothetical protein	229 bp at 3' side: hypothetical protein
B_amylo_FZB42_3899	(228_B_amylo_FZB42i2740_q662)	117	186	78.2571	passed Tm check and filter(s)	ccggaagtggcagggcggaacggaattgtcgaaatattccctatgtcctaacggctgaccttcgttaaaa		3253880	3253811	intergenic	139 bp at 5' side: YvbW	777 bp at 3' side: hypothetical protein
B_amylo_FZB42_3900	(107_B_amylo_FZB42i2740_q662)	108	177	78.2571	passed Tm check and filter(s)	ttttaacgaaggtcagccgttaggacatagggaatatttcgacaattccgttccgccctgccacttccgg		3253811	3253880	intergenic	139 bp at 5' side: YvbW	777 bp at 3' side: hypothetical protein
B_amylo_FZB42_3901	(225_B_amylo_FZB42i2669_q659)	22	91	72.9857	failed Tm check	gctcttattataaaaaaaagaatgaacggccgttagtgcagctgttcattcctttgacatgagaatcttc		3167104	3167035	intergenic	26 bp at 5' side: two-component sensor histidine kinase	25 bp at 3' side: putative multidrug ABC transporter, ATPase component
B_amylo_FZB42_3902	(104_B_amylo_FZB42i2669_q659)	24	93	72.9857	failed Tm check	gaagattctcatgtcaaaggaatgaacagctgcactaacggccgttcattcttttttttataataagagc		3167035	3167104	intergenic	26 bp at 5' side: two-component sensor histidine kinase	25 bp at 3' side: putative multidrug ABC transporter, ATPase component
B_amylo_FZB42_3903	(224_B_amylo_FZB42i2662_q658)	125	194	78.2571	passed Tm check and filter(s)	agaaagccgatccttctttatgctgggactgtatctgaataagtgcaggactgccgcgtgctttttcgcg		3159701	3159632	intergenic	127 bp at 5' side: YvsH	217 bp at 3' side: SspJ
B_amylo_FZB42_3904	(103_B_amylo_FZB42i2662_q658)	53	122	78.2571	passed Tm check and filter(s)	cgcggcagtcctgcacttattcagatacagtcccagcataaagaaggatcggctttctttacacttcggc		3159644	3159713	intergenic	139 bp at 5' side: YvsH	205 bp at 3' side: SspJ
B_amylo_FZB42_3905	(221_B_amylo_FZB42i2457_q641)	34	103	74.7429	passed Tm check and filter(s)	gttcaaagggtcagaacaaaacgttcactctcagctttaatgctccccttgtggtcatcaagtatttagt		2928068	2927999	intergenic	355 bp at 5' side: rRNA-16S ribosomal RNA	143 bp at 3' side: YuaJ
B_amylo_FZB42_3906	(100_B_amylo_FZB42i2457_q641)	1	70	74.7429	passed Tm check and filter(s)	actaaatacttgatgaccacaaggggagcattaaagctgagagtgaacgttttgttctgaccctttgaac		2927999	2928068	intergenic	355 bp at 5' side: rRNA-16S ribosomal RNA	143 bp at 3' side: YuaJ
B_amylo_FZB42_3907	(220_B_amylo_FZB42i2457_q645)	30	99	74.1571	failed filter(s)	caaaagggtgttatattattaaacgtcgctgatgaacagcagacaacaacgaaaagcttcggaaacaacg		2927872	2927803	intergenic	159 bp at 5' side: rRNA-16S ribosomal RNA	339 bp at 3' side: YuaJ
B_amylo_FZB42_3908	(2_B_amylo_FZB42i7_q451)	115	184	72.9857	failed Tm check	agtattgacctagcaaactgaaaatgttatgattaagaggtcgcttcgagagaagcaacaaagttctttg		9608	9677	intergenic	146 bp at 5' side: GyrA	83 bp at 3' side: rRNA-16S ribosomal RNA
B_amylo_FZB42_3909	(4_B_amylo_FZB42i28_q461)	12	81	73.5714	passed Tm check and filter(s)	gttgacatgttggatcaagggtggtattctaatatacgtcgctgatgacgaaacgaattcttgaaaaaga		31089	31158	intergenic	14 bp at 5' side: BofA	160 bp at 3' side: rRNA-16S ribosomal RNA
B_amylo_FZB42_3910	(5_B_amylo_FZB42i78_q472)	23	92	72.9857	failed Tm check	aaaaaactattgcactattatttgtgaggtggtatattattattcgttgccgctaaacaaggcgctgacg		90940	91009	intergenic	87 bp at 5' side: LysS	171 bp at 3' side: rRNA-16S ribosomal RNA
B_amylo_FZB42_3911	(13_B_amylo_FZB42i159_q483)	32	101	73.5714	failed filter(s)	tcaacgaatgcatggtatattattaaacgtcgctgatgaacagcagacaacaacaaaaagcttcggaaac		161480	161549	intergenic	108 bp at 5' side: YbaN	163 bp at 3' side: rRNA-16S ribosomal RNA
B_amylo_FZB42_3912	(24_B_amylo_FZB42i551_q500)	35	84	70.48	failed Tm check and filter(s)	tgaagtgcatggtatattattaaacgtcgctgatgaacaaagcgaaaacg		604598	604647	intergenic	102 bp at 5' side: YdjK	407 bp at 3' side: rRNA-16S ribosomal RNA
B_amylo_FZB42_3913	(29_B_amylo_FZB42i776_q513)	20	89	74.7429	passed Tm check and filter(s)	tcgctgatgcgcttcaacaaaaagctcacagcggcggagaaataaaaacaaaaaaacatttgacagcaac		875968	876037	intergenic	21 bp at 5' side: YgxA	138 bp at 3' side: rRNA-16S ribosomal RNA
B_amylo_FZB42_3914	(123_B_amylo_FZB42i7_q451)	21	90	72.9857	failed Tm check and filter(s)	ggtacgttttgtcttgtttagttttcaaagaactttgttgcttctctcgaagcgacctcttaatcataac		9702	9633	intergenic	171 bp at 5' side: GyrA	58 bp at 3' side: rRNA-16S ribosomal RNA
B_amylo_FZB42_3915	(125_B_amylo_FZB42i28_q461)	106	175	73.5714	passed Tm check and filter(s)	tctttttcaagaattcgtttcgtcatcagcgacgtatattagaataccacccttgatccaacatgtcaac		31158	31089	intergenic	14 bp at 5' side: BofA	160 bp at 3' side: rRNA-16S ribosomal RNA
B_amylo_FZB42_3916	(126_B_amylo_FZB42i78_q472)	90	159	72.9857	failed Tm check	cttatcaatctcttgaagtcaacaactttttaaatttcttttttcgtcagcgccttgtttagcggcaacg		91053	90984	intergenic	131 bp at 5' side: LysS	127 bp at 3' side: rRNA-16S ribosomal RNA
B_amylo_FZB42_3917	(134_B_amylo_FZB42i159_q483)	122	191	73.5714	failed filter(s)	agttgtttccgaagctttttgttgttgtctgctgttcatcagcgacgtttaataatataccatgcattcg		161553	161484	intergenic	112 bp at 5' side: YbaN	159 bp at 3' side: rRNA-16S ribosomal RNA
B_amylo_FZB42_3918	(145_B_amylo_FZB42i551_q500)	8	57	70.48	failed Tm check and filter(s)	ttgtcgttttcgctttgttcatcagcgacgtttaataatataccatgcac		604651	604602	intergenic	106 bp at 5' side: YdjK	403 bp at 3' side: rRNA-16S ribosomal RNA
B_amylo_FZB42_3919	(150_B_amylo_FZB42i776_q513)	94	163	74.7429	passed Tm check and filter(s)	ttcagcgagttgctgtcaaatgtttttttgtttttatttctccgccgctgtgagctttttgttgaagcgc		No significant similarity found		intergenic
B_amylo_FZB42_3920	(99_B_amylo_FZB42i2457_q645)	122	191	74.1571	failed filter(s)	cgttgtttccgaagcttttcgttgttgtctgctgttcatcagcgacgtttaataatataacacccttttg		2927803	2927872	intergenic	159 bp at 5' side: rRNA-16S ribosomal RNA	339 bp at 3' side: YuaJ
B_amylo_FZB42_3921	(218_B_amylo_FZB42i2391_q255)	5	54	70.48	failed Tm check	gtgtcacatgcttttctcttttgttcgcttaatcaaacgaaaaaaacggc		2859624	2859575	intergenic	51 bp at 5' side: BceA	6 bp at 3' side: BceS
B_amylo_FZB42_3922	(97_B_amylo_FZB42i2391_q255)	21	70	70.48	failed Tm check	gccgtttttttcgtttgattaagcgaacaaaagagaaaagcatgtgacac		2859575	2859624	intergenic	51 bp at 5' side: BceA	6 bp at 3' side: BceS
B_amylo_FZB42_3923	(217_B_amylo_FZB42i2386_q633)	79	148	78.2571	passed Tm check and filter(s)	gaagcagattttgcaatcagagagttgacggccggtgcaagtcaatcaagtctgtttccgaactcgcctc		2852948	2852879	intergenic	227 bp at 5' side: LeuS	129 bp at 3' side: YtvB
B_amylo_FZB42_3924	(96_B_amylo_FZB42i2386_q633)	139	208	78.2571	passed Tm check and filter(s)	tgcaactctgaggcgagttcggaaacagacttgattgacttgcaccggccgtcaactctctgattgcaaa		2852870	2852939	intergenic	218 bp at 5' side: LeuS	138 bp at 3' side: YtvB
B_amylo_FZB42_3925	(213_B_amylo_FZB42i2293_q618)	15	84	77.0857	passed Tm check and filter(s)	ttcggttggtagtccggatgcatgatttaaaatgtcagtaaccttcccctcctcgggatgtccatcattc		2746197	2746128	intergenic	30 bp at 5' side: YjdF	321 bp at 3' side: YtwI
B_amylo_FZB42_3926	(92_B_amylo_FZB42i2293_q618)	15	84	77.0857	passed Tm check and filter(s)	gaagaatgatggacatcccgaggaggggaaggttactgacattttaaatcatgcatccggactaccaacc		2746125	2746194	intergenic	27 bp at 5' side: YjdF	324 bp at 3' side: YtwI
B_amylo_FZB42_3927	(212_B_amylo_FZB42i2288_q617)	27	96	76.5	passed Tm check and filter(s)	gacctgttaaacctatcttgttaggatataacagaaccccttcatccaaggagccaattttgacggcggg		2738709	2738640	intergenic	145 bp at 5' side: PolA	33 bp at 3' side: PhoR
B_amylo_FZB42_3928	(91_B_amylo_FZB42i2288_q617)	22	91	76.5	passed Tm check and filter(s)	cccgccgtcaaaattggctccttggatgaaggggttctgttatatcctaacaagataggtttaacaggtc		2738640	2738709	intergenic	145 bp at 5' side: PolA	33 bp at 3' side: PhoR
B_amylo_FZB42_3929	(210_B_amylo_FZB42i2274_q612)	72	141	78.2571	passed Tm check and filter(s)	gagaggagagcccaggctgaaagctttccagctatggatcattgtctttaccgcctttgaacttcagctg		2724149	2724080	intergenic	183 bp at 5' side: ThrS	158 bp at 3' side: YtxC
B_amylo_FZB42_3930	(89_B_amylo_FZB42i2274_q612)	23	92	78.2571	passed Tm check and filter(s)	caaaaaccccgccccctatgaaagggacgaggttaaataaacggaatcgtggttccacccttttttccgc		2723925	2723994	intergenic	28 bp at 5' side: ThrS	313 bp at 3' side: YtxC
B_amylo_FZB42_3931	(209_B_amylo_FZB42i2269_q58)	122	191	74.7429	passed Tm check and filter(s)	ttgcctgcagaatgcagtcaacaagcgttgtgaatcaattcgaagaaactatggaggtggctcattatta		2716865	2716796	intergenic	12 bp at 5' side: InfC	309 bp at 3' side: YsbB
B_amylo_FZB42_3932	(88_B_amylo_FZB42i2269_q58)	7	76	74.7429	passed Tm check and filter(s)	taataatgagccacctccatagtttcttcgaattgattcacaacgcttgttgactgcattctgcaggcaa		2716796	2716865	intergenic	12 bp at 5' side: InfC	309 bp at 3' side: YsbB
B_amylo_FZB42_3933	(208_B_amylo_FZB42i2251_q57)	34	103	78.2571	passed Tm check and filter(s)	aaaccgtgacagaggacgtcaatttttgcacacactgccttccagggagaaaatgccgctgactgaaagc		2694794	2694725	intergenic	242 bp at 5' side: PheS	48 bp at 3' side: YsgA
B_amylo_FZB42_3934	(87_B_amylo_FZB42i2251_q57)	76	145	78.2571	passed Tm check and filter(s)	aaggcagacttcatctgccgacagcttcattgacataacggaaacgatcgttccggttcacctttacgcg		2694591	2694660	intergenic	108 bp at 5' side: PheS	182 bp at 3' side: YsgA
B_amylo_FZB42_3935	(207_B_amylo_FZB42i2234_q247)	57	126	78.2571	passed Tm check and filter(s)	gcgaacttcaatagtaagcctttggagaatgatggattctgcgaaaaaggctgaaaggggagcgtcgccg		2674458	2674389	intergenic	221 bp at 5' side: LysC	77 bp at 3' side: UvrC
B_amylo_FZB42_3936	(86_B_amylo_FZB42i2234_q247)	123	192	78.2571	passed Tm check and filter(s)	gccttacatttatttaatgcaaggccagcgaatcacaccgatgggatgtgatacacttcggcgacgctcc		2674331	2674400	intergenic	163 bp at 5' side: LysC	135 bp at 3' side: UvrC
B_amylo_FZB42_3937	(206_B_amylo_FZB42i2217_q56)	80	149	78.2571	passed Tm check and filter(s)	tcccctcagagtgccggtctgaaatgtaaagagtaggactcggccgagtgaacgcaatgtttactcgtta		2661795	2661726	intergenic	142 bp at 5' side: IlvB	512 bp at 3' side: hypothetical protein
B_amylo_FZB42_3938	(85_B_amylo_FZB42i2217_q56)	87	156	78.2571	passed Tm check and filter(s)	gataacgagtaaacattgcgttcactcggccgagtcctactctttacatttcagaccggcactctgaggg		2661724	2661793	intergenic	140 bp at 5' side: IlvB	514 bp at 3' side: hypothetical protein
B_amylo_FZB42_3939	(205_B_amylo_FZB42i2198_q55)	67	136	77.0857	passed Tm check and filter(s)	tacacctgctttgaacgggaagagtacaagaaagacgcatgaagagagagaagctactgtgctgaaaggc		2634043	2633974	intergenic	212 bp at 5' side: ValS	172 bp at 3' side: hypothetical protein
B_amylo_FZB42_3940	(84_B_amylo_FZB42i2198_q55)	57	126	77.0857	passed Tm check and filter(s)	cgcggtaccaccttttttcatgaacagatttgttcatgcacttaaacggataacgggtgcggcccgaatt		2633842	2633911	intergenic	80 bp at 5' side: ValS	304 bp at 3' side: hypothetical protein
B_amylo_FZB42_3941	(204_B_amylo_FZB42i2188_q608)	20	89	74.1571	passed Tm check and filter(s)	ctgatatattttttaatgttatggatgtagcaccaatgctacaaccgctcgggacaggtgataagagctt		2620441	2620372	intergenic	50 bp at 5' side: RplU	27 bp at 3' side: SpoIVFB
B_amylo_FZB42_3942	(83_B_amylo_FZB42i2188_q608)	45	114	74.1571	passed Tm check and filter(s)	aagctcttatcacctgtcccgagcggttgtagcattggtgctacatccataacattaaaaaatatatcag		2620372	2620441	intergenic	50 bp at 5' side: RplU	27 bp at 3' side: SpoIVFB
B_amylo_FZB42_3943	(203_B_amylo_FZB42i2180_q607)	23	72	69.66	failed Tm check	tatcgttgtgtaaatataggtgtcaagacaggtgtaaatataacaggagg		2614025	2613976	intergenic	8 bp at 5' side: NadB	49 bp at 3' side: NifS
B_amylo_FZB42_3944	(82_B_amylo_FZB42i2180_q607)	0	49	69.66	failed Tm check	cctcctgttatatttacacctgtcttgacacctatatttacacaacgata		2613976	2614025	intergenic	8 bp at 5' side: NadB	49 bp at 3' side: NifS
B_amylo_FZB42_3945	(202_B_amylo_FZB42i2156_q244)	25	94	79.4286	passed Tm check and filter(s)	agaatgcatggagaagagaggaaccgtcccgggctgaaagcggatccgcactgcatctttctcgaaacaa		2588777	2588708	intergenic	198 bp at 5' side: HisS	90 bp at 3' side: YrzK
B_amylo_FZB42_3946	(81_B_amylo_FZB42i2156_q244)	85	154	79.4286	passed Tm check and filter(s)	ttggaatgccgaagcatccccgctctgacctttaacgcaggttcacgtccgctgcctaatgacttgcaaa		2588611	2588680	intergenic	101 bp at 5' side: HisS	187 bp at 3' side: YrzK
B_amylo_FZB42_3947	(201_B_amylo_FZB42i2154_q242)	89	158	76.5	passed Tm check and filter(s)	acatgcctcttttcattcgttaagaggacttacaagatttaaaaaagggcacccacctgctgagagcggg		2585300	2585231	intergenic	114 bp at 5' side: YrvM	143 bp at 3' side: AspS
B_amylo_FZB42_3948	(80_B_amylo_FZB42i2154_q242)	21	90	76.5	passed Tm check and filter(s)	gctttccttcgttttgaacccgctctcagcaggtgggtgcccttttttaaatcttgtaagtcctcttaac		2585213	2585282	intergenic	96 bp at 5' side: YrvM	161 bp at 3' side: AspS
B_amylo_FZB42_3949	(200_B_amylo_FZB42i2140_q241)	56	125	78.2571	passed Tm check and filter(s)	aagccctgtttaagagagaagctccgatacgctgaaaggagcttcagcagaagatcggccgaagctaatc		2571658	2571589	intergenic	189 bp at 5' side: AlaS	74 bp at 3' side: YrrI
B_amylo_FZB42_3950	(79_B_amylo_FZB42i2140_q241)	89	158	78.2571	passed Tm check and filter(s)	ctttaactgcactcaggattagcttcggccgatcttctgctgaagctcctttcagcgtatcggagcttct		2571573	2571642	intergenic	173 bp at 5' side: AlaS	90 bp at 3' side: YrrI
B_amylo_FZB42_3951	(199_B_amylo_FZB42i2120_q604)	34	103	72.4	failed Tm check	cagaccaatcctatttgtataaaacgatagactcataacacgtttcctattacaaatccatcttcactgc		2551684	2551615	intergenic	118 bp at 5' side: YrhF	75 bp at 3' side: YrhE
B_amylo_FZB42_3952	(78_B_amylo_FZB42i2120_q604)	48	117	72.4	failed Tm check	gcagtgaagatggatttgtaataggaaacgtgttatgagtctatcgttttatacaaataggattggtctg		2551615	2551684	intergenic	118 bp at 5' side: YrhF	75 bp at 3' side: YrhE
B_amylo_FZB42_3953	(198_B_amylo_FZB42i2119_q603)	48	117	75.3286	passed Tm check and filter(s)	tctgcttgatattgttgtatgggtatgcatacaagttaggcagcattcaaaccccgttttttcagacggg		2551005	2550936	intergenic	74 bp at 5' side: YrhG	124 bp at 3' side: YrhF
B_amylo_FZB42_3954	(77_B_amylo_FZB42i2119_q603)	27	96	75.3286	passed Tm check and filter(s)	acccgtctgaaaaaacggggtttgaatgctgcctaacttgtatgcatacccatacaacaatatcaagcag		2550935	2551004	intergenic	73 bp at 5' side: YrhG	125 bp at 3' side: YrhF
B_amylo_FZB42_3955	(197_B_amylo_FZB42i2094_q601)	33	102	78.2571	passed Tm check and filter(s)	aaccgaaaagcgctgaagagacgagtagacagatatcattcatgacagagagctccgggagctgtgaagg		2521672	2521603	intergenic	211 bp at 5' side: hypothetical protein	178 bp at 3' side: SpoIIIC
B_amylo_FZB42_3956	(76_B_amylo_FZB42i2094_q601)	46	115	78.2571	passed Tm check and filter(s)	ccgatgcgaagctaagaggtttgtttcaacacatccattcatactccttcacagctcccggagctctctg		2521558	2521627	intergenic	166 bp at 5' side: hypothetical protein	223 bp at 3' side: SpoIIIC
B_amylo_FZB42_3957	(196_B_amylo_FZB42i2089_q600)	85	154	72.9857	failed Tm check	tctggataaatccggatgtaataagagtggataatgtgtgtaattttatccacaactggtgaagaaaccc		2516754	2516685	intergenic	98 bp at 5' side: YqeG	191 bp at 3' side: Sda
B_amylo_FZB42_3958	(75_B_amylo_FZB42i2089_q600)	21	90	72.9857	failed Tm check	tgggtttcttcaccagttgtggataaaattacacacattatccactcttattacatccggatttatccag		2516684	2516753	intergenic	97 bp at 5' side: YqeG	192 bp at 3' side: Sda
B_amylo_FZB42_3959	(194_B_amylo_FZB42i2057_q598)	20	89	74.1571	passed Tm check and filter(s)	aggaggacatcaggtcaagataagggtaagaatttggattgcaagctagtttaatgatgaaaggtgggtt		2479468	2479399	intergenic	185 bp at 5' side: RecO	81 bp at 3' side: Era
B_amylo_FZB42_3960	(73_B_amylo_FZB42i2057_q598)	183	252	74.1571	passed Tm check and filter(s)	aaacccacctttcatcattaaactagcttgcaatccaaattcttacccttatcttgacctgatgtcctcc		2479398	2479467	intergenic	184 bp at 5' side: RecO	82 bp at 3' side: Era
B_amylo_FZB42_3961	(193_B_amylo_FZB42i2056_q239)	32	101	78.2571	passed Tm check and filter(s)	gacagaaagaagtacttgcgtccaactcatacaagcgaccttagggcagtgtaagctaaggatgagcgcg		2478396	2478327		182 bp at 5' side: GlyQ	51 bp at 3' side: RecO
B_amylo_FZB42_3962	(72_B_amylo_FZB42i2056_q239)	89	158	78.2571	passed Tm check and filter(s)	cactcagcctctttttaaagggttgctcgagaatgcctttcgttgcgcgctcatccttagcttacactgc		2478282	2478351	intergenic	137 bp at 5' side: GlyQ	96 bp at 3' side: RecO
B_amylo_FZB42_3963	(192_B_amylo_FZB42i2053_q596)	20	89	68.8857	failed Tm check	agggaataaacaaaaaggatggcatcttcgcgaagtttgtattataataaaaaattgtgataaaatgttt		2473610	2473541	intergenic	148 bp at 5' side: YqxD	39 bp at 3' side: YqfL
B_amylo_FZB42_3964	(71_B_amylo_FZB42i2053_q596)	39	108	68.8857	failed Tm check	cgaagcttaaacctaaaaataaacattttatcacaattttttattataatacaaacttcgcgaagatgcc		2473521	2473590		128 bp at 5' side: YqxD	59 bp at 3' side: YqfL
B_amylo_FZB42_3965	(190_B_amylo_FZB42i1985_q50)	9	58	73.76	passed Tm check and filter(s)	tgttcaaattgtaggtttaggcctgatcgccacatttctctccctgatcg		2409746	2409697		30 bp at 5' side: SpoIIIAD	21 bp at 3' side: SpoIIIAC
B_amylo_FZB42_3966	(69_B_amylo_FZB42i1985_q50)	28	77	73.76	passed Tm check and filter(s)	acgatcagggagagaaatgtggcgatcaggcctaaacctacaatttgaac		2409696	2409745	intergenic	29 bp at 5' side: SpoIIIAD	22 bp at 3' side: SpoIIIAC
B_amylo_FZB42_3967	(189_B_amylo_FZB42i1912_q237)	89	158	78.2571	passed Tm check and filter(s)	cagctcaaatcccgtaacgaggggatacgtttaggttttcctaaccgctctgagggcaggttctgtaaac		2275766	2275697	intergenic	227 bp at 5' side: YqjP	101 bp at 3' side: ProI
B_amylo_FZB42_3968	(68_B_amylo_FZB42i1912_q237)	88	157	78.2571	passed Tm check and filter(s)	gtttacagaacctgccctcagagcggttaggaaaacctaaacgtatcccctcgttacgggatttgagctg		2275697	2275766	intergenic	227 bp at 5' side: YqjP	101 bp at 3' side: ProI
B_amylo_FZB42_3969	(187_B_amylo_FZB42i1853_q593)	20	89	74.7429	passed Tm check and filter(s)	ggttcagcagacgttttgatgcttatatcaaacgtttctttgccaagccttagtaagctcccgcttttta		2216205	2216136	intergenic	79 bp at 5' side: YpaA	21 bp at 3' side: YpzE
B_amylo_FZB42_3970	(66_B_amylo_FZB42i1853_q593)	74	143	74.7429	passed Tm check and filter(s)	taaaaagcgggagcttactaaggcttggcaaagaaacgtttgatataagcatcaaaacgtctgctgaacc		2216136	2216205	intergenic	79 bp at 5' side: YpaA	21 bp at 3' side: YpzE
B_amylo_FZB42_3971	(184_B_amylo_FZB42i1772_q589)	9	58	77.04	passed Tm check and filter(s)	tcgcgtggatatggcacgcaagtttctaccggtcaccgtaaatgtccgac		2130148	2130099	intergenic	122 bp at 5' side: Xpt	161 bp at 3' side: YpwA
B_amylo_FZB42_3972	(63_B_amylo_FZB42i1772_q589)	9	58	77.04	passed Tm check and filter(s)	agtcggacatttacggtgaccggtagaaacttgcgtgccatatccacgcg		2130098	2130147	intergenic	121 bp at 5' side: Xpt	162 bp at 3' side: YpwA
B_amylo_FZB42_3973	(183_B_amylo_FZB42i1730_q46)	145	214	74.1571	passed Tm check and filter(s)	tatatacgtcaacagggcaattataaacgacccgaatgcaagcattagcattaatgcctggaatgttgac		2090657	2090588	intergenic	476 bp at 5' side: YolB	321 bp at 3' side: YokK
B_amylo_FZB42_3974	(62_B_amylo_FZB42i1730_q46)	20	89	74.1571	passed Tm check and filter(s)	tatgtcaacattccaggcattaatgctaatgcttgcattcgggtcgtttataattgccctgttgacgtat		2090585	2090654	intergenic	473 bp at 5' side: YolB	324 bp at 3' side: YokK
B_amylo_FZB42_3975	(181_B_amylo_FZB42i1647_q588)	78	147	75.9143	passed Tm check and filter(s)	catgtgcatcggcttacacaattcagctcatcgctatatcaatatagcatggcgggtgtagaaatgcaag		2008238	2008169	intergenic	178 bp at 5' side: YobL	84 bp at 3' side: CsaA
B_amylo_FZB42_3976	(60_B_amylo_FZB42i1647_q588)	21	90	75.9143	passed Tm check and filter(s)	tctcttgcatttctacacccgccatgctatattgatatagcgatgagctgaattgtgtaagccgatgcac		2008166	2008235	intergenic	175 bp at 5' side: YobL	87 bp at 3' side: CsaA
B_amylo_FZB42_3977	(178_B_amylo_FZB42i1632_q570)	31	80	72.94	failed Tm check	acttgatagtgatgtggtactacccctgaacggaagaatgaaatatcggc		1991815	1991766	intergenic	177 bp at 5' side: Rtp	197 bp at 3' side: putative acetyltransferase (gnat family)
B_amylo_FZB42_3978	(57_B_amylo_FZB42i1632_q570)	6	55	72.94	failed Tm check	acatgtttgtgccgatatttcattcttccgttcaggggtagtaccacatc		1991756	1991805	intergenic	167 bp at 5' side: Rtp	207 bp at 3' side: putative acetyltransferase (gnat family)
B_amylo_FZB42_3979	(177_B_amylo_FZB42i1430_q569)	18	87	77.0857	passed Tm check and filter(s)	cataattagccccagttacctagcaaccgtcggtgacttcggattgccaagcaatggttttaagactacg		1653900	1653831	intergenic	78 bp at 5' side: RibC	19 bp at 3' side: RpsO
B_amylo_FZB42_3980	(56_B_amylo_FZB42i1430_q569)	12	81	77.0857	passed Tm check and filter(s)	cgtagtcttaaaaccattgcttggcaatccgaagtcaccgacggttgctaggtaactggggctaattatg		1653831	1653900	intergenic	78 bp at 5' side: RibC	19 bp at 3' side: RpsO
B_amylo_FZB42_3981	(176_B_amylo_FZB42i1375_q568)	0	49	66.38	failed Tm check	agcacctccgaaaatatttcaacaagatagtatattaacaatgataaaag		1588960	1588911	intergenic	50 bp at 5' side: Ffh	7 bp at 3' side: RpsP
B_amylo_FZB42_3982	(55_B_amylo_FZB42i1375_q568)	24	73	66.38	failed Tm check	cacttttatcattgttaatatactatcttgttgaaatattttcggaggtg		1588909	1588958	intergenic	48 bp at 5' side: Ffh	9 bp at 3' side: RpsP
B_amylo_FZB42_3983	(175_B_amylo_FZB42i1373_q567)	17	86	72.4	failed Tm check	ccctttacaaaaacttagtttacatggtttcagagcgtgtgtcaagtttttatcttgtcaaagcatgatg		1587146	1587077	intergenic	24 bp at 5' side: hypothetical protein	29 bp at 3' side: YlxM
B_amylo_FZB42_3984	(54_B_amylo_FZB42i1373_q567)	17	86	72.4	failed Tm check	gcatcatgctttgacaagataaaaacttgacacacgctctgaaaccatgtaaactaagtttttgtaaagg		1587076	1587145	intergenic	23 bp at 5' side: hypothetical protein	30 bp at 3' side: YlxM
B_amylo_FZB42_3985	(173_B_amylo_FZB42i1334_q564)	103	172	78.2571	passed Tm check and filter(s)	cgtgatggaacgtcctttcctactctcggttcagaaaggaaactaaagggctgatctgcatgattccggc		1527980	1527911	intergenic	139 bp at 5' side: DivIVA	135 bp at 3' side: IleS
B_amylo_FZB42_3986	(52_B_amylo_FZB42i1334_q564)	21	90	78.2571	passed Tm check and filter(s)	tgaaagcccgggatggccggaatcatgcagatcagccctttagtttcctttctgaaccgagagtaggaaa		1527896	1527965	intergenic	124 bp at 5' side: DivIVA	150 bp at 3' side: IleS
B_amylo_FZB42_3987	(172_B_amylo_FZB42i1309_q224)	18	87	74.1571	passed Tm check and filter(s)	aactcaccactatccgccacttctctccacaacctcattttacactgtttacacataaaaaaaaaccctg		1496389	1496320	intergenic	30 bp at 5' side: YllA	27 bp at 3' side: YllB
B_amylo_FZB42_3988	(51_B_amylo_FZB42i1309_q224)	16	85	74.1571	passed Tm check and filter(s)	ttcagggtttttttttatgtgtaaacagtgtaaaatgaggttgtggagagaagtggcggatagtggtgag		1496318	1496387	intergenic	28 bp at 5' side: YllA	29 bp at 3' side: YllB
B_amylo_FZB42_3989	(171_B_amylo_FZB42i1303_q563)	2	51	68.84	failed Tm check	tcacctcaggaaagcaacaaacatgattatagcttttcagaatgtttttg		1491559	1491510	intergenic	154 bp at 5' side: YlbM	6 bp at 3' side: YlbN
B_amylo_FZB42_3990	(50_B_amylo_FZB42i1303_q563)	0	49	68.84	failed Tm check	atgacggcggcattatgctgtaaagaaaaaatattgacaaaaacattctg		1491473	1491522	intergenic	117 bp at 5' side: YlbM	43 bp at 3' side: YlbN
B_amylo_FZB42_3991	(169_B_amylo_FZB42i1250_q559)	44	113	78.2571	passed Tm check and filter(s)	gttacggttacggctgcggcggcggatacggccgcacattcgcattaatcgtcgtattgtttatcttatt		1390420	1390351	intergenic	153 bp at 5' side: DefB	324 bp at 3' side: YkyA
B_amylo_FZB42_3992	(48_B_amylo_FZB42i1250_q559)	21	90	78.2571	passed Tm check and filter(s)	ccgacgatgattaataagataaacaatacgacgattaatgcgaatgtgcggccgtatccgccgccgcagc		1390339	1390408	intergenic	141 bp at 5' side: DefB	336 bp at 3' side: YkyA
B_amylo_FZB42_3993	(168_B_amylo_FZB42i1218_q558)	0	49	64.74	failed Tm check	cacctcgtaattgataatgattttcattaacatatataacactttaaatg		1354719	1354670	intergenic	57 bp at 5' side: CcpC	6 bp at 3' side: YkuN
B_amylo_FZB42_3994	(47_B_amylo_FZB42i1218_q558)	27	76	64.74	failed Tm check	catttaaagtgttatatatgttaatgaaaatcattatcaattacgaggtg		1354670	1354719	intergenic	57 bp at 5' side: CcpC	6 bp at 3' side: YkuN
B_amylo_FZB42_3995	(163_B_amylo_FZB42i1144_q216)	34	103	78.2571	passed Tm check and filter(s)	cggctgagataaaacatgcggcaggcgtgttttgatcccttataacccgatctggataataccagcgtgg		1273255	1273186	intergenic	200 bp at 5' side: YkoE	172 bp at 3' side: YdhD
B_amylo_FZB42_3996	(42_B_amylo_FZB42i1144_q216)	6	75	78.2571	passed Tm check and filter(s)	ccacgctggtattatccagatcgggttataagggatcaaaacacgcctgccgcatgttttatctcagccg		1273186	1273255	intergenic	200 bp at 5' side: YkoE	172 bp at 3' side: YdhD
B_amylo_FZB42_3997	(161_B_amylo_FZB42i1130_q544)	141	210	78.2571	passed Tm check and filter(s)	aaggcaggttcggcaggtttcatgcggcaaaatgtttcagcgggccattttgctctctgtcacagaaagt		1255490	1255421	intergenic	118 bp at 5' side: YkkE	183 bp at 3' side: ProB
B_amylo_FZB42_3998	(40_B_amylo_FZB42i1130_q544)	77	146	78.2571	passed Tm check and filter(s)	cagtacgcagaactttctgtgacagagagcaaaatggcccgctgaaacattttgccgcatgaaacctgcc		1255410	1255479	intergenic	107 bp at 5' side: YkkE	194 bp at 3' side: ProB
B_amylo_FZB42_3999	(160_B_amylo_FZB42i1128_q215)	21	90	78.2571	failed filter(s)	cgtgtgcatatgcgggatatgtccgcatatgtgttttctctcggaccaggccatgtatgaacatgcggaa		1253585	1253516	intergenic	30 bp at 5' side: YkkB	89 bp at 3' side: YkkC
B_amylo_FZB42_4000	(39_B_amylo_FZB42i1128_q215)	20	89	78.2571	failed filter(s)	ggttccgcatgttcatacatggcctggtccgagagaaaacacatatgcggacatatcccgcatatgcaca		1253514	1253583	intergenic	28 bp at 5' side: YkkB	91 bp at 3' side: YkkC
B_amylo_FZB42_4001	(158_B_amylo_FZB42i1021_q209)	22	91	75.9143	passed Tm check and filter(s)	acctgttcaagttatgagggtctaaaagtctcacttttatctcagcccttatgaaggacacccctagtgg		1142972	1142903	intergenic	59 bp at 5' side: YjbQ	119 bp at 3' side: TenA
B_amylo_FZB42_4002	(37_B_amylo_FZB42i1021_q209)	46	115	75.9143	passed Tm check and filter(s)	cgtatgaccactaggggtgtccttcataagggctgagataaaagtgagacttttagaccctcataacttg		1142896	1142965	intergenic	52 bp at 5' side: YjbQ	126 bp at 3' side: TenA
B_amylo_FZB42_4003	(156_B_amylo_FZB42i1000_q527)	23	92	78.2571	passed Tm check and filter(s)	tgcgatgatgaagagtagtacacattttcacccgtttgaagagagtctgcggtgctgggagcaggtaacg		1120172	1120103	intergenic	193 bp at 5' side: TrpS	482 bp at 3' side: OppA
B_amylo_FZB42_4004	(35_B_amylo_FZB42i1000_q527)	162	231	78.2571	passed Tm check and filter(s)	cgttacctgctcccagcaccgcagactctcttcaaacgggtgaaaatgtgtactactcttcatcatcgca		1120103	1120172	intergenic	193 bp at 5' side: TrpS	482 bp at 3' side: OppA
B_amylo_FZB42_4005	(155_B_amylo_FZB42i967_q525)	34	103	80.0143	passed Tm check and filter(s)	agggactggcccgacgacgcttcagcaaccggtgtagtggtttacccaaaccatgaccaaggtgctaaat		1082080	1082011	intergenic	123 bp at 5' side: YitJ	120 bp at 3' side: Yitk
B_amylo_FZB42_4006	(34_B_amylo_FZB42i967_q525)	84	153	80.0143	passed Tm check and filter(s)	atttagcaccttggtcatggtttgggtaaaccactacaccggttgctgaagcgtcgtcgggccagtccct		1082011	1082080	intergenic	123 bp at 5' side: YitJ	120 bp at 3' side: Yitk
B_amylo_FZB42_4007	(153_B_amylo_FZB42i824_q22)	62	131	70.6429	failed Tm check	tttgttcgaactatctttaagaagaaagttttgtaagagttttcgtcttggaagtttgttttagagcaag		914858	914789	intergenic	43 bp at 5' side: CspB	270 bp at 3' side: YhcJ
B_amylo_FZB42_4008	(32_B_amylo_FZB42i824_q22)	20	89	70.6429	failed Tm check	acgcttaaattcactattcttgctctaaaacaaacttccaagacgaaaactcttacaaaactttcttctt		914771	914840	intergenic	25 bp at 5' side: CspB	288 bp at 3' side: YhcJ
B_amylo_FZB42_4011	(149_B_amylo_FZB42i738_q511)	0	49	63.92	failed Tm check	ttactttatgtaagctagtatatatacataacttatttacgtcaagtaat		837221	837172	intergenic	91 bp at 5' side: YfiC	28 bp at 3' side: YfiD
B_amylo_FZB42_4012	(28_B_amylo_FZB42i738_q511)	0	49	63.92	failed Tm check	aattacttgacgtaaataagttatgtatatatactagcttacataaagta		837171	837220	intergenic	90 bp at 5' side: YfiC	29 bp at 3' side: YfiD
B_amylo_FZB42_4013	(146_B_amylo_FZB42i566_q503)	20	89	70.6429	failed Tm check and filter(s)	gaatatgtaattttagcactcagctctaaagagtgctaacacagttattataataaagaatctcacttcc		619455	619386	intergenic	144 bp at 5' side: YdiL	24 bp at 3' side: GroES
B_amylo_FZB42_4014	(25_B_amylo_FZB42i566_q503)	20	89	70.6429	failed Tm check and filter(s)	cttgaaattggaagtgagattctttattataataactgtgttagcactctttagagctgagtgctaaaat		619377	619446	intergenic	135 bp at 5' side: YdiL	33 bp at 3' side: GroES
B_amylo_FZB42_4015	(143_B_amylo_FZB42i498_q496)	44	113	76.5	passed Tm check and filter(s)	cgctggtattaaccaaatcaggttcaaagggtcaggacgtattgtctcttctcagctattaaagctcccc		545505	545436	intergenic	99 bp at 5' side: YdeH	101 bp at 3' side: hypothetical protein
B_amylo_FZB42_4016	(22_B_amylo_FZB42i498_q496)	85	154	76.5	passed Tm check and filter(s)	ggggagctttaatagctgagaagagacaatacgtcctgaccctttgaacctgatttggttaataccagcg		545436	545505	intergenic	99 bp at 5' side: YdeH	101 bp at 3' side: hypothetical protein
B_amylo_FZB42_4017	(142_B_amylo_FZB42i473_q15)	20	89	73.5714	passed Tm check and filter(s)	cacggaccaattgacctttccttttttaggaatcgcacaggttccctcttgttttgatgttgttttttaa		522925	522856	intergenic	107 bp at 5' side: YdeB	425 bp at 3' side: YrkD
B_amylo_FZB42_4018	(21_B_amylo_FZB42i473_q15)	106	175	73.5714	passed Tm check and filter(s)	ttaaaaaacaacatcaaaacaagagggaacctgtgcgattcctaaaaaaggaaaggtcaattggtccgtg		522856	522925	intergenic	107 bp at 5' side: YdeB	425 bp at 3' side: YrkD
B_amylo_FZB42_4019	(140_B_amylo_FZB42i472_q14)	22	71	69.66	failed Tm check	tcagtatgatacagagaacataaaaaaacaggccctatataaagagcctg		521694	521645	intergenic	21 bp at 5' side: CspC	594 bp at 3' side: YdeB
B_amylo_FZB42_4020	(19_B_amylo_FZB42i472_q14)	9	58	69.66	failed Tm check	acaggctctttatatagggcctgtttttttatgttctctgtatcatactg		521644	521693		20 bp at 5' side: CspC	595 bp at 3' side: YdeB
B_amylo_FZB42_4021	(136_B_amylo_FZB42i287_q11)	2	51	67.2	failed Tm check and filter(s)	cttgtgaagtatttcacatttatattgtgcaatacttcacaaacttttgc		303142	303093	intergenic	181 bp at 5' side: AmyE	40 bp at 3' side: Ldh
B_amylo_FZB42_4022	(15_B_amylo_FZB42i287_q11)	0	49	67.2	failed Tm check and filter(s)	cttgcaaaagtttgtgaagtattgcacaatataaatgtgaaatacttcac		303090	303139	intergenic	178 bp at 5' side: AmyE	43 bp at 3' side: Ldh
B_amylo_FZB42_4023	(135_B_amylo_FZB42i247_q9)	20	89	78.2571	passed Tm check and filter(s)	aaccccgtccatcaaaggacgaggttttcgcggtgccacctttattaacggctgataagccattctctca		257771	257702	intergenic	241 bp at 5' side: hypothetical protein	36 bp at 3' side: RtpA
B_amylo_FZB42_4024	(14_B_amylo_FZB42i247_q9)	79	148	78.2571	passed Tm check and filter(s)	aatgggcttctgaattgctgcgctgaaatgacagtaggcggtgccgggattctttccccgttatcaagaa		257599	257668	intergenic	138 bp at 5' side: hypothetical protein	139 bp at 3' side: RtpA
B_amylo_FZB42_4025	(133_B_amylo_FZB42i150_q481)	31	100	74.1571	passed Tm check and filter(s)	aatcttcgattacgttctatttcacaacacaataagttccggggcttatcgtggggttgaaatacatacc		154555	154486	intergenic	55 bp at 5' side: TruA	36 bp at 3' side: RplM
B_amylo_FZB42_4026	(12_B_amylo_FZB42i150_q481)	47	116	74.1571	passed Tm check and filter(s)	tcatatggtatgtatttcaaccccacgataagccccggaacttattgtgttgtgaaatagaacgtaatcg		154480	154549	intergenic	49 bp at 5' side: TruA	42 bp at 3' side: RplM
B_amylo_FZB42_4027	(132_B_amylo_FZB42i145_q480)	39	108	77.6714	passed Tm check and filter(s)	tatgagattccatccgaaattccccattgtttagtcccgtatgtgctcaggcaacgagtcggtgcattcg		149629	149560	intergenic	62 bp at 5' side: RpsK	46 bp at 3' side: RpoA
B_amylo_FZB42_4028	(11_B_amylo_FZB42i145_q480)	56	125	77.6714	passed Tm check and filter(s)	tgaaacgaatgcaccgactcgttgcctgagcacatacgggactaaacaatggggaatttcggatggaatc		149555	149624	intergenic	57 bp at 5' side: RpsK	51 bp at 3' side: RpoA
B_amylo_FZB42_4029	(130_B_amylo_FZB42i115_q7)	0	49	72.94	failed Tm check	gttgtgttcctcccttcattacgttttataacccacatacccaggtggtt		130410	130361	intergenic	66 bp at 5' side: YbxF	1 bp at 3' side: RpsL
B_amylo_FZB42_4030	(9_B_amylo_FZB42i115_q7)	4	53	72.94	failed Tm check	gcctaatgatgaaccacctgggtatgtgggttataaaacgtaatgaaggg		130350	130399	intergenic	55 bp at 5' side: YbxF	12 bp at 3' side: RpsL
B_amylo_FZB42_4031	(128_B_amylo_FZB42i100_q477)	53	122	78.2571	passed Tm check and filter(s)	taccgcgcggttccactctgtttgaaaaacaagtcactgttttcccaacttaaaagccggtaacggcggc		113446	113377	intergenic	153 bp at 5' side: GltX	89 bp at 3' side: CysE
B_amylo_FZB42_4032	(7_B_amylo_FZB42i100_q477)	139	208	78.2571	passed Tm check and filter(s)	gccgccgttaccggcttttaagttgggaaaacagtgacttgtttttcaaacagagtggaaccgcgcggta		113377	113446	intergenic	153 bp at 5' side: GltX	89 bp at 3' side: CysE
B_amylo_FZB42_4033	(127_B_amylo_FZB42i93_q476)	13	82	70.0571	failed Tm check	tgactttgactatatttgactttaatcttactataaggtgtttcgcaaaatttttcaactgtatcgctct		102154	102085	intergenic	142 bp at 5' side: rRNA-5S ribosomal RNA	18 bp at 3' side: CtsR
B_amylo_FZB42_4034	(6_B_amylo_FZB42i93_q476)	13	82	70.0571	failed Tm check	tagagatagagcgatacagttgaaaaattttgcgaaacaccttatagtaagattaaagtcaaatatagtc		102078	102147	intergenic	135 bp at 5' side: rRNA-5S ribosomal RNA	25 bp at 3' side: CtsR
B_amylo_FZB42_4035	(124_B_amylo_FZB42i15_q453)	24	93	78.2571	passed Tm check and filter(s)	ctaaaagggacgagagctctcgcgttgccaccctgattgaaaacaagctcacacttgcttcccgctttaa		20608	20539	intergenic	198 bp at 5' side: PdxT	53 bp at 3' side: SerS
B_amylo_FZB42_4036	(3_B_amylo_FZB42i15_q453)	20	89	78.2571	passed Tm check and filter(s)	aaataaagatcgaaaagcgttgacaggaagcagtagggggcccctctttcaaagagagccgatgggtggt		20384	20453	intergenic	43 bp at 5' side: PdxT	208 bp at 3' side: SerS
B_amylo_FZB42_4037	(122_B_amylo_FZB42i1_q196)	54	123	75.9143	passed Tm check and filter(s)	gtggataagttgtgaaaaagacaggaaacacagcctacccacatgtggacagactgtgtatggctatgaa		1862	1793	intergenic	41 bp at 5' side: DnaA	75 bp at 3' side: DnaN
B_amylo_FZB42_4038	(1_B_amylo_FZB42i1_q196)	21	90	75.9143	passed Tm check and filter(s)	ttcatagccatacacagtctgtccacatgtgggtaggctgtgtttcctgtctttttcacaacttatccac		1793	1862	intergenic	41 bp at 5' side: DnaA	75 bp at 3' side: DnaN
B_amylo_FZB42_4039	(121_B_amylo_FZB42i0_q448)	44	113	74.1571	passed Tm check and filter(s)	acagcttttcgacaaattccacaagttgtggacaacaatctacacaagctgtgtgaaaacaatccacaac		283	214	intergenic		129 bp at 3' side: DnaA
B_amylo_FZB42_4040	(0_B_amylo_FZB42i0_q448)	212	281	74.1571	passed Tm check and filter(s)	gttgtggattgttttcacacagcttgtgtagattgttgtccacaacttgtggaatttgtcgaaaagctgt		214	283	intergenic		129 bp at 3' side: DnaA
